# Supplementary material for: NTF3 Correlates With Prognosis and Immune Infiltration in Hepatocellular Carcinoma
Source: Front Med (Lausanne). 2021 Dec 6;8:795849. doi: 10.3389/fmed.2021.795849 (PMC8685419; doi:10.3389/fmed.2021.795849)
Supplement: Supplementary file 1 [file Table_1.XLS]

Study_ID	Patient_ID	Sample_ID	Diagnosis_Age	Neoplasm_Disease_Stage_American_Joint_Committee_on_Cancer_Code	American_Joint_Committee_on_Cancer_Publication_Version_Type	Aneuploidy_Score	Buffa_Hypoxia_Score	Cancer_Type	TCGA_PanCanAtlas_Cancer_Type_Acronym	Cancer_Type_Detailed	Center_of_sequencing	Last_Communication_Contact_from_Initial_Pathologic_Diagnosis_Date	Birth_from_Initial_Pathologic_Diagnosis_Date	Last_Alive_Less_Initial_Pathologic_Diagnosis_Date_Calculated_Day_Value	Disease_Free_(Months)	Disease_Free_Status	Months_of_disease-specific_survival	Disease-specific_Survival_status	Ethnicity_Category	Form_completion_date	Fraction_Genome_Altered	Neoplasm_Histologic_Grade	Neoadjuvant_Therapy_Type_Administered_Prior_To_Resection_Text	ICD-10_Classification	International_Classification_of_Diseases_for_Oncology,_Third_Edition_ICD-O-3_Histology_Code	International_Classification_of_Diseases_for_Oncology,_Third_Edition_ICD-O-3_Site_Code	Informed_consent_verified	In_PanCan_Pathway_Analysis	Mutation_Count	New_Neoplasm_Event_Post_Initial_Therapy_Indicator	Oncotree_Code	Overall_Survival_(Months)	Overall_Survival_Status	Other_Patient_ID	American_Joint_Committee_on_Cancer_Metastasis_Stage_Code	Neoplasm_Disease_Lymph_Node_Stage_American_Joint_Committee_on_Cancer_Code	American_Joint_Committee_on_Cancer_Tumor_Stage_Code	Person_Neoplasm_Cancer_Status	Progress_Free_Survival_(Months)	Progression_Free_Status	Primary_Lymph_Node_Presentation_Assessment	Prior_Diagnosis	Race_Category	Radiation_Therapy	Ragnum_Hypoxia_Score	Number_of_Samples_Per_Patient	Sample_Type	Sex	10p_Status
lihc_tcga_pan_can_atlas_2018	TCGA-2V-A95S	TCGA-2V-A95S-01	NA	STAGE_II	7TH	4	-13	Hepatocellular_Carcinoma	LIHC	Hepatocellular_Carcinoma	University_of_California_San_Diego	NA	NA	NA	NA	0:DiseaseFree	NA	0:ALIVE_OR_DEAD_TUMOR_FREE	Not_Hispanic_Or_Latino	6/15/15	0.2041	G3	No	C22.0	8170/3	C22.0	Yes	Yes	85	NA	HCC	NA	0:LIVING	2C041473-EAAA-4B7C-9B2E-B9DA3543AD18	MX	NX	T2	With_Tumor	NA	0:CENSORED	NA	No	Asian	No	-10	1	Primary	Male	Not_Called
lihc_tcga_pan_can_atlas_2018	TCGA-2Y-A9GS	TCGA-2Y-A9GS-01	58.0	STAGE_IV	6TH	10	-9	Hepatocellular_Carcinoma	LIHC	Hepatocellular_Carcinoma	Moffitt_Cancer_Center	NA	-21318.0	0.0	3.3533879081	1:Recurred/Progressed	23.802478877	1:DEAD_WITH_TUMOR	Hispanic_Or_Latino	11/3/14	0.3002	G2	No	C22.0	8170/3	C22.0	Yes	Yes	65	Yes	HCC	23.802478877	1:DECEASED	95B97198-1A1B-4F01-90F3-6C66638371D1	MX	NX	T2	With_Tumor	3.3533879081	1:PROGRESSION	NA	No	White	No	0	1	Primary	Male	Not_Called
lihc_tcga_pan_can_atlas_2018	TCGA-2Y-A9GT	TCGA-2Y-A9GT-01	51.0	STAGE_I	6TH	1	-27	Hepatocellular_Carcinoma	LIHC	Hepatocellular_Carcinoma	Moffitt_Cancer_Center	NA	-18768.0	0.0	35.605089259	1:Recurred/Progressed	53.391195713	1:DEAD_WITH_TUMOR	Not_Hispanic_Or_Latino	11/3/14	0.0622	G2	No	C22.0	8170/3	C22.0	Yes	Yes	83	Yes	HCC	53.391195713	1:DECEASED	31A2ECC5-2D45-4823-8187-DC701DD412A8	MX	NX	T1	With_Tumor	35.605089259	1:PROGRESSION	NA	No	White	No	-20	1	Primary	Male	Not_Called
lihc_tcga_pan_can_atlas_2018	TCGA-2Y-A9GU	TCGA-2Y-A9GU-01	55.0	STAGE_I	6TH	11	-15	Hepatocellular_Carcinoma	LIHC	Hepatocellular_Carcinoma	Moffitt_Cancer_Center	1939.0	-20187.0	0.0	63.747246606000004	0:DiseaseFree	63.747246606000004	0:ALIVE_OR_DEAD_TUMOR_FREE	Not_Hispanic_Or_Latino	11/3/14	0.3157	G2	No	C22.0	8170/3	C22.0	Yes	Yes	137	No	HCC	63.747246606000004	0:LIVING	B27720A2-E240-413C-A0F1-0B1AF3621DE2	MX	NX	T1	Tumor_Free	63.747246606000004	0:CENSORED	NA	No	White	No	-18	1	Primary	Female	Not_Called
lihc_tcga_pan_can_atlas_2018	TCGA-2Y-A9GV	TCGA-2Y-A9GV-01	54.0	STAGE_I	6TH	2	-27	Hepatocellular_Carcinoma	LIHC	Hepatocellular_Carcinoma	Moffitt_Cancer_Center	NA	-20011.0	0.0	83.242923365	0:DiseaseFree	83.242923365	1:DEAD_WITH_TUMOR	Not_Hispanic_Or_Latino	11/3/14	0.0928	G1	No	C22.0	8170/3	C22.0	Yes	Yes	61	Yes	HCC	83.242923365	1:DECEASED	D1AA9C1A-D732-48C0-B669-8A14E0397344	MX	NX	T1	With_Tumor	57.36923431	1:PROGRESSION	NA	Yes	White	No	-22	1	Primary	Female	Not_Called
lihc_tcga_pan_can_atlas_2018	TCGA-2Y-A9GW	TCGA-2Y-A9GW-01	64.0	STAGE_I	6TH	7	-7	Hepatocellular_Carcinoma	LIHC	Hepatocellular_Carcinoma	Moffitt_Cancer_Center	NA	-23587.0	0.0	40.405036657	1:Recurred/Progressed	41.785843443000005	1:DEAD_WITH_TUMOR	Not_Hispanic_Or_Latino	11/3/14	0.1478	G2	No	C22.0	8170/3	C22.0	Yes	Yes	69	Yes	HCC	41.785843443000005	1:DECEASED	3E1920B3-3BD4-4506-A0CF-567257154BCF	MX	N0	T1	With_Tumor	40.405036657	1:PROGRESSION	NA	No	White	No	-20	1	Primary	Male	Not_Called
lihc_tcga_pan_can_atlas_2018	TCGA-2Y-A9GX	TCGA-2Y-A9GX-01	68.0	STAGE_I	6TH	3	-27	Hepatocellular_Carcinoma	LIHC	Hepatocellular_Carcinoma	Moffitt_Cancer_Center	2442.0	-24963.0	0.0	NA	NA	80.284051682	0:ALIVE_OR_DEAD_TUMOR_FREE	Not_Hispanic_Or_Latino	11/3/14	0.0122	G2	No	C22.0	8170/3	C22.0	Yes	Yes	54	Yes	HCC	80.284051682	0:LIVING	D6C2C6CE-3483-4FE5-AEF6-E40419F728CF	MX	NX	T1	With_Tumor	70.12525890100001	1:PROGRESSION	NA	No	White	No	-22	1	Primary	Male	Not_Called
lihc_tcga_pan_can_atlas_2018	TCGA-2Y-A9GY	TCGA-2Y-A9GY-01	64.0	STAGE_II	6TH	27	13	Hepatocellular_Carcinoma	LIHC	Hepatocellular_Carcinoma	Moffitt_Cancer_Center	NA	-23435.0	0.0	20.942236249	1:Recurred/Progressed	24.887398494	1:DEAD_WITH_TUMOR	Not_Hispanic_Or_Latino	11/3/14	0.4929	G3	No	C22.0	8170/3	C22.0	Yes	Yes	68	Yes	HCC	24.887398494	1:DECEASED	75030B63-59AF-4705-86E7-3A431B7CF65A	MX	NX	T2	With_Tumor	20.942236249	1:PROGRESSION	NA	No	White	No	12	1	Primary	Female	Not_Called
lihc_tcga_pan_can_atlas_2018	TCGA-2Y-A9GZ	TCGA-2Y-A9GZ-01	82.0	STAGE_II	6TH	16	-25	Hepatocellular_Carcinoma	LIHC	Hepatocellular_Carcinoma	Moffitt_Cancer_Center	NA	-30082.0	0.0	23.638097116999997	1:Recurred/Progressed	27.87914653	1:DEAD_WITH_TUMOR	Not_Hispanic_Or_Latino	11/3/14	0.4572	G2	No	C22.0	8170/3	C22.0	Yes	Yes	82	Yes	HCC	27.87914653	1:DECEASED	0E8C3831-DEF9-4EFA-9F93-8942072D6A77	MX	NX	T2	With_Tumor	23.638097116999997	1:PROGRESSION	NA	No	White	No	-24	1	Primary	Female	Not_Called
lihc_tcga_pan_can_atlas_2018	TCGA-2Y-A9H0	TCGA-2Y-A9H0-01	49.0	STAGE_IIIA	6TH	8	25	Hepatocellular_Carcinoma	LIHC	Hepatocellular_Carcinoma	Moffitt_Cancer_Center	3675.0	-18109.0	0.0	120.82059375	0:DiseaseFree	120.82059375	0:ALIVE_OR_DEAD_TUMOR_FREE	Hispanic_Or_Latino	11/3/14	0.2037	G1	No	C22.0	8170/3	C22.0	Yes	Yes	73	No	HCC	120.82059375	0:LIVING	492FF93F-432B-4B73-8706-632FB2C83EB4	M0	N0	T3	Tumor_Free	120.82059375	0:CENSORED	NA	No	White	No	16	1	Primary	Male	Not_Called
lihc_tcga_pan_can_atlas_2018	TCGA-2Y-A9H1	TCGA-2Y-A9H1-01	58.0	STAGE_I	7TH	5	-1	Hepatocellular_Carcinoma	LIHC	Hepatocellular_Carcinoma	Moffitt_Cancer_Center	NA	-21222.0	0.0	10.553309005	1:Recurred/Progressed	40.405036657	1:DEAD_WITH_TUMOR	Not_Hispanic_Or_Latino	11/3/14	0.1707	G2	No	C22.0	8170/3	C22.0	Yes	Yes	119	Yes	HCC	40.405036657	1:DECEASED	9C5E2438-F587-4935-92F0-4BFD57468EAA	MX	NX	T1	With_Tumor	10.553309005	1:PROGRESSION	NA	No	White	No	-22	1	Primary	Male	Not_Called
lihc_tcga_pan_can_atlas_2018	TCGA-2Y-A9H2	TCGA-2Y-A9H2-01	64.0	STAGE_I	7TH	25	-15	Hepatocellular_Carcinoma	LIHC	Hepatocellular_Carcinoma	Moffitt_Cancer_Center	1731.0	-23653.0	0.0	56.908965381	0:DiseaseFree	56.908965381	0:ALIVE_OR_DEAD_TUMOR_FREE	Not_Hispanic_Or_Latino	11/3/14	0.7126	G3	No	C22.0	8170/3	C22.0	Yes	Yes	53	No	HCC	56.908965381	0:LIVING	CF7F0473-EAF3-4259-A68E-475A782FC84C	MX	N0	T1	Tumor_Free	56.908965381	0:CENSORED	NA	No	White	No	-4	1	Primary	Female	Lost
lihc_tcga_pan_can_atlas_2018	TCGA-2Y-A9H3	TCGA-2Y-A9H3-01	45.0	STAGE_II	7TH	21	-11	Hepatocellular_Carcinoma	LIHC	Hepatocellular_Carcinoma	Moffitt_Cancer_Center	1516.0	-16443.0	0.0	0.7232797448999999	1:Recurred/Progressed	49.840549693	0:ALIVE_OR_DEAD_TUMOR_FREE	Hispanic_Or_Latino	11/3/14	0.1642	G1	No	C22.0	8170/3	C22.0	Yes	Yes	168	No	HCC	49.840549693	0:LIVING	9B69D7F9-38EB-48E1-BDC0-A092A53BC709	MX	NX	T2	Tumor_Free	0.7232797448999999	1:PROGRESSION	NA	No	White	No	-20	1	Primary	Male	Not_Called
lihc_tcga_pan_can_atlas_2018	TCGA-2Y-A9H4	TCGA-2Y-A9H4-01	68.0	STAGE_I	7TH	5	-9	Hepatocellular_Carcinoma	LIHC	Hepatocellular_Carcinoma	Moffitt_Cancer_Center	1452.0	-25096.0	0.0	47.736463162	0:DiseaseFree	47.736463162	0:ALIVE_OR_DEAD_TUMOR_FREE	Not_Hispanic_Or_Latino	11/3/14	0.2580	G2	No	C22.0	8170/3	C22.0	Yes	Yes	65	No	HCC	47.736463162	0:LIVING	801B1D2C-EB6F-4EEF-A00B-83DA939D755A	MX	N0	T1	Tumor_Free	47.736463162	0:CENSORED	NA	No	Black_or_African_American	No	-20	1	Primary	Male	Not_Called
lihc_tcga_pan_can_atlas_2018	TCGA-2Y-A9H5	TCGA-2Y-A9H5-01	59.0	STAGE_I	7TH	7	-27	Hepatocellular_Carcinoma	LIHC	Hepatocellular_Carcinoma	Moffitt_Cancer_Center	NA	-21818.0	0.0	8.4820988263	1:Recurred/Progressed	18.246375382	1:DEAD_WITH_TUMOR	Not_Hispanic_Or_Latino	11/3/14	0.3411	G3	No	C22.0	8170/3	C22.0	Yes	Yes	71	Yes	HCC	18.246375382	1:DECEASED	51810579-E20D-4F08-93E7-891D645931DB	MX	N0	T1	With_Tumor	8.4820988263	1:PROGRESSION	NA	No	White	No	-14	1	Primary	Female	Not_Called
lihc_tcga_pan_can_atlas_2018	TCGA-2Y-A9H6	TCGA-2Y-A9H6-01	68.0	STAGE_I	7TH	6	-25	Hepatocellular_Carcinoma	LIHC	Hepatocellular_Carcinoma	Moffitt_Cancer_Center	357.0	-24982.0	0.0	11.736857678	0:DiseaseFree	11.736857678	0:ALIVE_OR_DEAD_TUMOR_FREE	Not_Hispanic_Or_Latino	11/3/14	0.2319	G2	No	C22.0	8170/3	C22.0	Yes	Yes	53	NA	HCC	11.736857678	0:LIVING	BC3502BC-BBF6-44F2-A1F4-D1567819AEFB	MX	NX	T1	NA	11.736857678	0:CENSORED	NA	Yes	White	NA	-22	1	Primary	Female	Not_Called
lihc_tcga_pan_can_atlas_2018	TCGA-2Y-A9H7	TCGA-2Y-A9H7-01	81.0	STAGE_I	7TH	5	-23	Hepatocellular_Carcinoma	LIHC	Hepatocellular_Carcinoma	Moffitt_Cancer_Center	1168.0	-29752.0	0.0	36.722885229	1:Recurred/Progressed	38.399579183	0:ALIVE_OR_DEAD_TUMOR_FREE	Not_Hispanic_Or_Latino	11/3/14	0.1493	G2	No	C22.0	8170/3	C22.0	Yes	Yes	76	Yes	HCC	38.399579183	0:LIVING	18602EC8-AED1-4515-B0D1-0DB6D1CBB2C4	MX	N0	T1	With_Tumor	36.722885229	1:PROGRESSION	NA	Yes	White	No	-16	1	Primary	Female	Not_Called
lihc_tcga_pan_can_atlas_2018	TCGA-2Y-A9H8	TCGA-2Y-A9H8-01	85.0	STAGE_II	7TH	15	-17	Hepatocellular_Carcinoma	LIHC	Hepatocellular_Carcinoma	Moffitt_Cancer_Center	NA	-31322.0	0.0	13.084788112	1:Recurred/Progressed	20.810730840999998	1:DEAD_WITH_TUMOR	Not_Hispanic_Or_Latino	11/3/14	0.5459	G2	No	C22.0	8170/3	C22.0	Yes	Yes	64	Yes	HCC	20.810730840999998	1:DECEASED	3528DD91-1A6D-4D41-A3EE-829C857CC904	MX	NX	T1	With_Tumor	13.084788112	1:PROGRESSION	NA	No	White	No	-6	1	Primary	Female	Not_Called
lihc_tcga_pan_can_atlas_2018	TCGA-2Y-A9H9	TCGA-2Y-A9H9-01	70.0	STAGE_I	7TH	3	-17	Hepatocellular_Carcinoma	LIHC	Hepatocellular_Carcinoma	Moffitt_Cancer_Center	697.0	-25670.0	0.0	1.9397047704	1:Recurred/Progressed	22.914817371999998	0:ALIVE_OR_DEAD_TUMOR_FREE	Not_Hispanic_Or_Latino	11/3/14	0.2167	G2	No	C22.0	8170/3	C22.0	Yes	Yes	122	Yes	HCC	22.914817371999998	0:LIVING	EFC3E5E4-0D8E-4BEF-A259-29F8ED21684F	MX	N0	T1	With_Tumor	1.9397047704	1:PROGRESSION	NA	No	White	NA	-14	1	Primary	Male	Not_Called
lihc_tcga_pan_can_atlas_2018	TCGA-2Y-A9HA	TCGA-2Y-A9HA-01	70.0	STAGE_II	7TH	5	-7	Hepatocellular_Carcinoma	LIHC	Hepatocellular_Carcinoma	Moffitt_Cancer_Center	NA	-25892.0	0.0	NA	NA	1.1835486734	1:DEAD_WITH_TUMOR	Not_Hispanic_Or_Latino	11/3/14	0.2773	G2	No	C22.0	8170/3	C22.0	Yes	Yes	140	No	HCC	1.1835486734	1:DECEASED	A25A714E-C142-482B-91C8-4FEA763E0254	MX	NX	T2	With_Tumor	1.1835486734	1:PROGRESSION	NA	No	White	No	-6	1	Primary	Male	Not_Called
lihc_tcga_pan_can_atlas_2018	TCGA-2Y-A9HB	TCGA-2Y-A9HB-01	66.0	STAGE_I	7TH	7	-27	Hepatocellular_Carcinoma	LIHC	Hepatocellular_Carcinoma	Moffitt_Cancer_Center	260.0	-24359.0	0.0	8.5478515304	0:DiseaseFree	8.5478515304	0:ALIVE_OR_DEAD_TUMOR_FREE	Hispanic_Or_Latino	11/3/14	0.1585	G2	No	C22.0	8170/3	C22.0	Yes	Yes	66	NA	HCC	8.5478515304	0:LIVING	B181B591-269C-4E48-B681-243D28772025	MX	NX	T1	Tumor_Free	8.5478515304	0:CENSORED	NA	No	NA	NA	-22	1	Primary	Male	Not_Called
lihc_tcga_pan_can_atlas_2018	TCGA-3K-AAZ8	TCGA-3K-AAZ8-01	65.0	STAGE_IIIB	7TH	20	-21	Hepatocellular_Carcinoma	LIHC	Hepatocellular_Carcinoma	Boston_Medical_Center	396.0	-24046.0	0.0	NA	NA	13.019035407999999	0:ALIVE_OR_DEAD_TUMOR_FREE	Not_Hispanic_Or_Latino	8/25/14	0.1333	G1	No	C22.0	8170/3	C22.0	Yes	Yes	129	Yes	HCC	13.019035407999999	0:LIVING	94E387AE-B641-4E9F-BB53-22C7B2A9CCCB	MX	NX	T3B	With_Tumor	4.964329158	1:PROGRESSION	NA	No	Black_or_African_American	No	-24	1	Primary	Male	Not_Called
lihc_tcga_pan_can_atlas_2018	TCGA-4R-AA8I	TCGA-4R-AA8I-01	66.0	STAGE_II	7TH	1	-19	Hepatocellular_Carcinoma	LIHC	Hepatocellular_Carcinoma	Duke_University	216.0	-24279.0	0.0	5.1944636223	1:Recurred/Progressed	8.6136042345	1:DEAD_WITH_TUMOR	Not_Hispanic_Or_Latino	6/5/14	0.1264	G2	No	C22.0	8170/3	C22.0	Yes	Yes	1057	Yes	HCC	8.6136042345	1:DECEASED	91A0C8CD-4F23-4569-8E5C-E5442F7AF530	MX	NX	T2	With_Tumor	5.1944636223	1:PROGRESSION	NA	Yes	White	No	-18	1	Primary	Male	NA
lihc_tcga_pan_can_atlas_2018	TCGA-5C-A9VG	TCGA-5C-A9VG-01	58.0	STAGE_II	7TH	21	-3	Hepatocellular_Carcinoma	LIHC	Hepatocellular_Carcinoma	Cureline	328.0	-21273.0	0.0	10.783443469000002	0:DiseaseFree	10.783443469000002	0:ALIVE_OR_DEAD_TUMOR_FREE	Not_Hispanic_Or_Latino	6/26/14	0.1707	G2	No	C22.0	8170/3	C22.0	Yes	Yes	128	No	HCC	10.783443469000002	0:LIVING	073E51F9-FB79-4A5F-9BA0-2C9AF03C0B85	M0	N0	T2	Tumor_Free	10.783443469000002	0:CENSORED	NA	No	White	No	-4	1	Primary	Male	Not_Called
lihc_tcga_pan_can_atlas_2018	TCGA-5C-A9VH	TCGA-5C-A9VH-01	70.0	STAGE_I	7TH	6	-17	Hepatocellular_Carcinoma	LIHC	Hepatocellular_Carcinoma	Cureline	322.0	-25608.0	0.0	10.586185357	0:DiseaseFree	10.586185357	0:ALIVE_OR_DEAD_TUMOR_FREE	Not_Hispanic_Or_Latino	6/26/14	0.2059	G2	No	C22.0	8170/3	C22.0	Yes	Yes	94	No	HCC	10.586185357	0:LIVING	60FCD491-0170-46C0-AB14-D71F88267A14	M0	N0	T1	Tumor_Free	10.586185357	0:CENSORED	NA	No	White	No	-14	1	Primary	Male	Not_Called
lihc_tcga_pan_can_atlas_2018	TCGA-5C-AAPD	TCGA-5C-AAPD-01	61.0	STAGE_II	7TH	12	15	Hepatocellular_Carcinoma	LIHC	Hepatocellular_Carcinoma	Cureline	20.0	-22552.0	0.0	0.6575270408	0:DiseaseFree	0.6575270408	0:ALIVE_OR_DEAD_TUMOR_FREE	Not_Hispanic_Or_Latino	6/27/14	0.3876	G1	No	C22.0	8180/3	C22.0	Yes	Yes	67	No	HCC	0.6575270408	0:LIVING	7A6162A4-1166-4310-84CD-FFC2B06F124C	M0	N0	T2	Tumor_Free	0.6575270408	0:CENSORED	NA	No	Asian	No	0	1	Primary	Male	Not_Called
lihc_tcga_pan_can_atlas_2018	TCGA-5R-AA1C	TCGA-5R-AA1C-01	57.0	STAGE_II	7TH	11	-15	Hepatocellular_Carcinoma	LIHC	Hepatocellular_Carcinoma	Proteogenex,_Inc	520.0	-21073.0	0.0	17.095703061	0:DiseaseFree	17.095703061	0:ALIVE_OR_DEAD_TUMOR_FREE	Not_Hispanic_Or_Latino	11/14/14	0.3975	G2	No	C22.0	8170/3	C22.0	Yes	Yes	85	No	HCC	17.095703061	0:LIVING	290890EB-321C-45DC-9CD1-45676C6E5E96	M0	N0	T2	Tumor_Free	17.095703061	0:CENSORED	NA	No	White	No	-14	1	Primary	Male	Not_Called
lihc_tcga_pan_can_atlas_2018	TCGA-5R-AA1D	TCGA-5R-AA1D-01	17.0	STAGE_IIIA	7TH	4	-13	Hepatocellular_Carcinoma	LIHC	Hepatocellular_Carcinoma	Proteogenex,_Inc	449.0	-6545.0	0.0	14.761482066	0:DiseaseFree	14.761482066	0:ALIVE_OR_DEAD_TUMOR_FREE	Not_Hispanic_Or_Latino	11/14/14	0.0307	G3	No	C22.0	8170/3	C22.0	Yes	Yes	15	No	HCC	14.761482066	0:LIVING	D3D3DBA9-139E-4F57-AC70-B741553D1687	M0	N0	T3A	Tumor_Free	14.761482066	0:CENSORED	NA	No	White	Yes	-22	1	Primary	Female	Not_Called
lihc_tcga_pan_can_atlas_2018	TCGA-5R-AAAM	TCGA-5R-AAAM-01	65.0	STAGE_II	7TH	4	-19	Hepatocellular_Carcinoma	LIHC	Hepatocellular_Carcinoma	Proteogenex,_Inc	NA	-24020.0	0.0	1.5123121938	0:DiseaseFree	1.5123121938	0:ALIVE_OR_DEAD_TUMOR_FREE	Not_Hispanic_Or_Latino	11/14/14	0.1147	G2	No	C22.0	8170/3	C22.0	Yes	Yes	79	No	HCC	1.5123121938	1:DECEASED	477AFFB9-7C8B-4895-A4F3-6CC6EF8EC5E4	M0	N0	T2	Tumor_Free	1.5123121938	0:CENSORED	NA	No	White	No	-18	1	Primary	Female	Not_Called
lihc_tcga_pan_can_atlas_2018	TCGA-BC-4072	TCGA-BC-4072-01	74.0	STAGE_IIIA	6TH	NA	11	Hepatocellular_Carcinoma	LIHC	Hepatocellular_Carcinoma	UNC	NA	-27162.0	0.0	NA	NA	48.98576454	1:DEAD_WITH_TUMOR	Not_Hispanic_Or_Latino	12/20/10	0.2371	G3	No	C22.0	8170/3	C22.0	Yes	No	NA	Yes	HCC	48.98576454	1:DECEASED	5c9a21a3-d471-401a-9568-59dc84245d28	M0	N0	T3	With_Tumor	15.616267219000001	1:PROGRESSION	NA	No	White	No	0	1	Primary	Female	NA
lihc_tcga_pan_can_atlas_2018	TCGA-BC-4073	TCGA-BC-4073-01	73.0	STAGE_IIIA	6TH	1	23	Hepatocellular_Carcinoma	LIHC	Hepatocellular_Carcinoma	UNC	849.0	-26795.0	0.0	NA	NA	27.912022882	0:ALIVE_OR_DEAD_TUMOR_FREE	Not_Hispanic_Or_Latino	12/20/10	0.0745	G3	No	C22.0	8170/3	C22.0	Yes	Yes	123	No	HCC	27.912022882	0:LIVING	00f209c3-041a-4c6e-8b0f-6383eb3c85fc	MX	N0	T3	With_Tumor	27.912022882	0:CENSORED	NA	No	White	No	14	1	Primary	Male	Not_Called
lihc_tcga_pan_can_atlas_2018	TCGA-BC-A10Q	TCGA-BC-A10Q-01	72.0	NA	5TH	22	19	Hepatocellular_Carcinoma	LIHC	Hepatocellular_Carcinoma	UNC	NA	-26400.0	0.0	NA	NA	37.314659565	1:DEAD_WITH_TUMOR	Not_Hispanic_Or_Latino	3/23/11	0.6242	NA	No	C22.0	8170/3	C22.0	Yes	Yes	32	Yes	HCC	37.314659565	1:DECEASED	dfa15fbe-bb14-40ce-afc6-70694112e3e2	MX	NX	T2	With_Tumor	11.177959694	1:PROGRESSION	NA	No	White	No	-8	1	Primary	Female	Gained
lihc_tcga_pan_can_atlas_2018	TCGA-BC-A10R	TCGA-BC-A10R-01	66.0	NA	5TH	22	-13	Hepatocellular_Carcinoma	LIHC	Hepatocellular_Carcinoma	UNC	NA	-24274.0	0.0	6.542394056	1:Recurred/Progressed	10.125916428	1:DEAD_WITH_TUMOR	Not_Hispanic_Or_Latino	3/23/11	0.6186	G2	No	C22.0	8170/3	C22.0	Yes	Yes	108	Yes	HCC	10.125916428	1:DECEASED	0bf5bbd4-d9e8-42a6-9ab5-f2c174dec12c	MX	NX	T3	With_Tumor	6.542394056	1:PROGRESSION	NA	No	White	No	-22	1	Primary	Female	Gained
lihc_tcga_pan_can_atlas_2018	TCGA-BC-A10S	TCGA-BC-A10S-01	81.0	NA	5TH	8	-7	Hepatocellular_Carcinoma	LIHC	Hepatocellular_Carcinoma	UNC	NA	-29842.0	0.0	37.150277805	1:Recurred/Progressed	46.783048953000005	1:DEAD_WITH_TUMOR	Not_Hispanic_Or_Latino	3/23/11	0.1657	G1	No	C22.0	8170/3	C22.0	Yes	No	NA	Yes	HCC	46.783048953000005	1:DECEASED	592ef526-176a-42e0-bbeb-fb62d369a343	MX	NX	T3	With_Tumor	37.150277805	1:PROGRESSION	NA	No	White	No	-16	1	Primary	Male	Not_Called
lihc_tcga_pan_can_atlas_2018	TCGA-BC-A10T	TCGA-BC-A10T-01	76.0	NA	5TH	3	-13	Hepatocellular_Carcinoma	LIHC	Hepatocellular_Carcinoma	UNC	NA	-27944.0	0.0	NA	NA	27.517506657	1:DEAD_WITH_TUMOR	Not_Hispanic_Or_Latino	3/23/11	0.2625	G1	No	C22.0	8170/3	C22.0	Yes	Yes	65	Yes	HCC	27.517506657	1:DECEASED	8a9cde9a-c38c-423e-bc14-354ee26468c9	MX	NX	T4	With_Tumor	19.66005852	1:PROGRESSION	NA	No	White	No	-8	1	Primary	Male	Not_Called
lihc_tcga_pan_can_atlas_2018	TCGA-BC-A10U	TCGA-BC-A10U-01	69.0	NA	5TH	9	15	Hepatocellular_Carcinoma	LIHC	Hepatocellular_Carcinoma	UNC	NA	-25305.0	0.0	NA	NA	27.517506657	1:DEAD_WITH_TUMOR	Not_Hispanic_Or_Latino	3/23/11	0.3133	G2	No	C22.0	8170/3	C22.0	Yes	Yes	127	Yes	HCC	27.517506657	1:DECEASED	23103931-cc29-4f89-ae9c-79d53401ecea	MX	NX	T2	With_Tumor	19.265542295	1:PROGRESSION	NA	No	White	No	-4	1	Primary	Male	Not_Called
lihc_tcga_pan_can_atlas_2018	TCGA-BC-A10W	TCGA-BC-A10W-01	50.0	NA	5TH	4	-1	Hepatocellular_Carcinoma	LIHC	Hepatocellular_Carcinoma	UNC	NA	-18562.0	0.0	NA	NA	2.9917480356	1:DEAD_WITH_TUMOR	Not_Hispanic_Or_Latino	3/31/11	0.2378	G3	No	C22.0	8170/3	C22.0	Yes	Yes	93	No	HCC	2.9917480356	1:DECEASED	39baf24a-4032-4c23-b3fe-2c50df1881f6	MX	NX	T4	With_Tumor	2.9917480356	1:PROGRESSION	NA	No	Asian	No	8	1	Primary	Male	Not_Called
lihc_tcga_pan_can_atlas_2018	TCGA-BC-A10X	TCGA-BC-A10X-01	52.0	STAGE_IIIA	5TH	0	-13	Hepatocellular_Carcinoma	LIHC	Hepatocellular_Carcinoma	UNC	NA	-19140.0	0.0	25.314791071	0:DiseaseFree	25.314791071	0:ALIVE_OR_DEAD_TUMOR_FREE	Not_Hispanic_Or_Latino	3/31/11	0.0001	G2	No	C22.0	8170/3	C22.0	Yes	Yes	1	No	HCC	25.314791071	1:DECEASED	3dc48ea9-a3c6-437f-af5a-88feb300cc5f	MX	N0	T3A	Tumor_Free	25.314791071	0:CENSORED	NA	No	White	No	-18	1	Primary	Female	Not_Called
lihc_tcga_pan_can_atlas_2018	TCGA-BC-A10Y	TCGA-BC-A10Y-01	76.0	NA	5TH	2	-13	Hepatocellular_Carcinoma	LIHC	Hepatocellular_Carcinoma	UNC	NA	-28049.0	0.0	13.150540816	1:Recurred/Progressed	23.3750863	1:DEAD_WITH_TUMOR	Not_Hispanic_Or_Latino	3/31/11	0.1971	G3	No	C22.0	8170/3	C22.0	Yes	Yes	54	Yes	HCC	23.3750863	1:DECEASED	6533648f-1353-4253-b65b-d472aacf5751	MX	NX	T4	With_Tumor	13.150540816	1:PROGRESSION	NA	No	White	No	-2	1	Primary	Male	Not_Called
lihc_tcga_pan_can_atlas_2018	TCGA-BC-A10Z	TCGA-BC-A10Z-01	62.0	STAGE_I	6TH	2	-17	Hepatocellular_Carcinoma	LIHC	Hepatocellular_Carcinoma	UNC	NA	-22913.0	0.0	1.1177959694	0:DiseaseFree	1.1177959694	0:ALIVE_OR_DEAD_TUMOR_FREE	Not_Hispanic_Or_Latino	4/1/11	0.2009	G2	No	C22.0	8170/3	C22.0	Yes	Yes	167	No	HCC	1.1177959694	1:DECEASED	709f1e4d-f5e8-4a0b-8254-23f037f4bae7	MX	N0	T1	Tumor_Free	1.1177959694	0:CENSORED	NA	No	White	No	-14	1	Primary	Female	Not_Called
lihc_tcga_pan_can_atlas_2018	TCGA-BC-A110	TCGA-BC-A110-01	51.0	NA	6TH	0	-1	Hepatocellular_Carcinoma	LIHC	Hepatocellular_Carcinoma	UNC	NA	-18951.0	0.0	67.626656146	1:Recurred/Progressed	69.566360917	1:DEAD_WITH_TUMOR	Not_Hispanic_Or_Latino	4/1/11	0.0000	G1	No	C22.0	8170/3	C22.0	Yes	No	NA	Yes	HCC	69.566360917	1:DECEASED	cf028bce-d20d-42b8-8507-1ec94a391e85	MX	NX	T1	With_Tumor	67.626656146	1:PROGRESSION	NA	Yes	Black_or_African_American	No	-20	1	Primary	Female	Not_Called
lihc_tcga_pan_can_atlas_2018	TCGA-BC-A112	TCGA-BC-A112-01	80.0	NA	6TH	23	-9	Hepatocellular_Carcinoma	LIHC	Hepatocellular_Carcinoma	UNC	NA	-29511.0	0.0	5.030081862099999	0:DiseaseFree	5.030081862099999	0:ALIVE_OR_DEAD_TUMOR_FREE	Not_Hispanic_Or_Latino	4/1/11	0.1901	G2	No	C22.0	8170/3	C22.0	Yes	No	NA	No	HCC	5.030081862099999	1:DECEASED	a2c17e87-d8bc-4160-88ae-e3e894d013e4	MX	NX	T3	Tumor_Free	5.030081862099999	0:CENSORED	NA	Yes	White	No	-8	1	Primary	Male	Lost
lihc_tcga_pan_can_atlas_2018	TCGA-BC-A216	TCGA-BC-A216-01	62.0	STAGE_IIIA	6TH	5	-15	Hepatocellular_Carcinoma	LIHC	Hepatocellular_Carcinoma	UNC	1351.0	-22968.0	0.0	44.41595160600001	0:DiseaseFree	44.41595160600001	0:ALIVE_OR_DEAD_TUMOR_FREE	NA	7/8/11	0.1978	G2	No	C22.0	8170/3	C22.0	Yes	Yes	64	No	HCC	44.41595160600001	0:LIVING	4bbdbe77-f3cb-4b64-9826-72debb734784	M0	NX	T3	Tumor_Free	44.41595160600001	0:CENSORED	NA	No	White	No	8	1	Primary	Female	Not_Called
lihc_tcga_pan_can_atlas_2018	TCGA-BC-A217	TCGA-BC-A217-01	75.0	STAGE_II	7TH	23	-5	Hepatocellular_Carcinoma	LIHC	Hepatocellular_Carcinoma	UNC	421.0	-27411.0	0.0	45.928263799999996	0:DiseaseFree	45.928263799999996	0:ALIVE_OR_DEAD_TUMOR_FREE	NA	7/8/11	0.5211	G3	No	C22.0	8170/3	C22.0	Yes	Yes	92	No	HCC	45.928263799999996	1:DECEASED	6dcfc418-ab28-4365-95ea-c1ae254f2341	M0	NX	T2	Tumor_Free	45.928263799999996	0:CENSORED	NA	No	White	No	0	1	Primary	Female	Gained
lihc_tcga_pan_can_atlas_2018	TCGA-BC-A3KF	TCGA-BC-A3KF-01	66.0	STAGE_I	7TH	7	-9	Hepatocellular_Carcinoma	LIHC	Hepatocellular_Carcinoma	UNC	8.0	-24328.0	0.0	0.2630108163	0:DiseaseFree	0.2630108163	0:ALIVE_OR_DEAD_TUMOR_FREE	NA	4/19/12	0.3866	G2	No	C22.0	8170/3	C22.0	Yes	Yes	82	NA	HCC	0.2630108163	0:LIVING	07DD49FC-8A76-41E8-9EB3-107336F68701	M0	NX	T1	Tumor_Free	0.2630108163	0:CENSORED	NA	No	White	NA	-16	1	Primary	Female	Not_Called
lihc_tcga_pan_can_atlas_2018	TCGA-BC-A3KG	TCGA-BC-A3KG-01	68.0	STAGE_II	7TH	7	-11	Hepatocellular_Carcinoma	LIHC	Hepatocellular_Carcinoma	UNC	680.0	-25061.0	0.0	6.8711575764	1:Recurred/Progressed	22.355919386999997	0:ALIVE_OR_DEAD_TUMOR_FREE	Not_Hispanic_Or_Latino	4/19/12	0.3731	G3	No	C22.0	8170/3	C22.0	Yes	No	NA	Yes	HCC	22.355919386999997	0:LIVING	75F43FCA-200A-48B0-BB67-0693D7B91119	M0	N0	T2	With_Tumor	6.8711575764	1:PROGRESSION	NA	No	White	No	-2	1	Primary	Female	Not_Called
lihc_tcga_pan_can_atlas_2018	TCGA-BC-A5W4	TCGA-BC-A5W4-01	69.0	STAGE_IIIA	7TH	16	-5	Hepatocellular_Carcinoma	LIHC	Hepatocellular_Carcinoma	UNC	289.0	-25503.0	0.0	NA	NA	17.983364566	0:ALIVE_OR_DEAD_TUMOR_FREE	Not_Hispanic_Or_Latino	5/20/13	0.7631	G3	No	C22.0	8170/3	C22.0	Yes	Yes	66	Yes	HCC	17.983364566	1:DECEASED	6BB5D506-8FCA-43F3-90A6-03C915D7EDE2	M0	NX	T3A	Tumor_Free	12.624519183	1:PROGRESSION	NA	Yes	White	No	-24	1	Primary	Male	Not_Called
lihc_tcga_pan_can_atlas_2018	TCGA-BC-A69H	TCGA-BC-A69H-01	64.0	STAGE_II	7TH	18	7	Hepatocellular_Carcinoma	LIHC	Hepatocellular_Carcinoma	UNC	444.0	-23380.0	0.0	14.597100306	0:DiseaseFree	14.597100306	0:ALIVE_OR_DEAD_TUMOR_FREE	Not_Hispanic_Or_Latino	6/18/13	0.4903	G3	No	C22.0	8170/3	C22.0	Yes	Yes	95	No	HCC	14.597100306	0:LIVING	79DF037C-7D37-4E6C-A654-57708A4F87AA	M0	NX	T2	Tumor_Free	14.597100306	0:CENSORED	NA	No	White	No	2	1	Primary	Male	Not_Called
lihc_tcga_pan_can_atlas_2018	TCGA-BC-A69I	TCGA-BC-A69I-01	69.0	STAGE_I	7TH	5	-11	Hepatocellular_Carcinoma	LIHC	Hepatocellular_Carcinoma	UNC	387.0	-25370.0	0.0	12.723148239	0:DiseaseFree	12.723148239	0:ALIVE_OR_DEAD_TUMOR_FREE	NA	6/18/13	0.1851	G1	No	C22.0	8170/3	C22.0	Yes	No	NA	No	HCC	12.723148239	0:LIVING	70AECC90-17F0-4064-8EBB-BE81F9B1D7FD	M0	N0	T1	Tumor_Free	12.723148239	0:CENSORED	NA	No	White	No	-12	1	Primary	Male	Not_Called
lihc_tcga_pan_can_atlas_2018	TCGA-BC-A8YO	TCGA-BC-A8YO-01	66.0	STAGE_IIIC	7TH	3	-11	Hepatocellular_Carcinoma	LIHC	Hepatocellular_Carcinoma	UNC	562.0	-24189.0	0.0	7.2327974487999995	1:Recurred/Progressed	18.476509846	0:ALIVE_OR_DEAD_TUMOR_FREE	Not_Hispanic_Or_Latino	3/10/14	0.1144	G3	No	C22.0	8170/3	C22.0	Yes	Yes	65	Yes	HCC	18.476509846	0:LIVING	F53A70D9-A774-4969-896E-2DCDD4D02A7A	M0	N0	T4	With_Tumor	7.2327974487999995	1:PROGRESSION	NA	No	White	No	6	1	Primary	Female	Not_Called
lihc_tcga_pan_can_atlas_2018	TCGA-BD-A2L6	TCGA-BD-A2L6-01	69.0	NA	7TH	6	-7	Hepatocellular_Carcinoma	LIHC	Hepatocellular_Carcinoma	University_of_Pittsburgh	1363.0	-25489.0	0.0	13.643686097	1:Recurred/Progressed	44.81046783	0:ALIVE_OR_DEAD_TUMOR_FREE	NA	2/10/12	0.1535	G2	No	C22.0	8170/3	C22.0	Yes	Yes	69	Yes	HCC	44.81046783	0:LIVING	13A97CEE-76B0-46A1-B728-D87B2248311E	MX	NX	T2	With_Tumor	13.643686097	1:PROGRESSION	NA	No	White	No	-2	1	Primary	Male	Not_Called
lihc_tcga_pan_can_atlas_2018	TCGA-BD-A3EP	TCGA-BD-A3EP-01	75.0	STAGE_I	7TH	25	-9	Hepatocellular_Carcinoma	LIHC	Hepatocellular_Carcinoma	University_of_Pittsburgh	409.0	-27756.0	0.0	13.446427984000001	0:DiseaseFree	13.446427984000001	0:ALIVE_OR_DEAD_TUMOR_FREE	Not_Hispanic_Or_Latino	3/21/12	0.2651	G2	No	C22.0	8170/3	C22.0	Yes	Yes	106	No	HCC	13.446427984000001	0:LIVING	DE302B98-250D-42FE-9945-11E1B2BBD3C6	M0	N0	T1	Tumor_Free	13.446427984000001	0:CENSORED	NA	No	Black_or_African_American	No	-18	1	Primary	Female	Gained
lihc_tcga_pan_can_atlas_2018	TCGA-BW-A5NO	TCGA-BW-A5NO-01	50.0	STAGE_IIIA	7TH	21	-11	Hepatocellular_Carcinoma	LIHC	Hepatocellular_Carcinoma	St._Joseph's_Medical_Center-(MD)	20.0	-18510.0	0.0	NA	NA	0.6575270408	0:ALIVE_OR_DEAD_TUMOR_FREE	Not_Hispanic_Or_Latino	3/26/14	0.5445	G2	No	C22.0	8170/3	C22.0	Yes	Yes	110	No	HCC	0.6575270408	0:LIVING	EE63C44B-91F4-4004-8DEA-192EAB527036	MX	NX	T3A	Tumor_Free	0.6575270408	0:CENSORED	NA	No	Black_or_African_American	No	-16	1	Primary	Male	Not_Called
lihc_tcga_pan_can_atlas_2018	TCGA-BW-A5NP	TCGA-BW-A5NP-01	26.0	STAGE_IV	7TH	NA	-13	Hepatocellular_Carcinoma	LIHC	Hepatocellular_Carcinoma	St._Joseph's_Medical_Center-(MD)	0.0	-9809.0	0.0	NA	NA	0.0	0:ALIVE_OR_DEAD_TUMOR_FREE	Hispanic_Or_Latino	3/26/14	0.5159	G3	No	C22.0	8170/3	C22.0	Yes	Yes	71	Yes	HCC	0.0	0:LIVING	56A82A56-0241-4D3D-9DE2-696B0C36DF91	M1	N0	T2	With_Tumor	3.3533879081	1:PROGRESSION	NA	No	White	No	-6	1	Primary	Female	NA
lihc_tcga_pan_can_atlas_2018	TCGA-BW-A5NQ	TCGA-BW-A5NQ-01	63.0	STAGE_I	7TH	34	11	Hepatocellular_Carcinoma	LIHC	Hepatocellular_Carcinoma	St._Joseph's_Medical_Center-(MD)	0.0	-23353.0	0.0	NA	NA	0.0	0:ALIVE_OR_DEAD_TUMOR_FREE	Not_Hispanic_Or_Latino	3/26/14	0.3205	G3	No	C22.0	8170/3	C22.0	Yes	Yes	90	NA	HCC	0.0	0:LIVING	C7F1B389-AEC7-4993-8AFB-B7A56064F8FC	MX	NX	T1	Tumor_Free	0.0	0:CENSORED	NA	Yes	White	NA	10	1	Primary	Male	Lost
lihc_tcga_pan_can_atlas_2018	TCGA-CC-5258	TCGA-CC-5258-01	48.0	STAGE_II	6TH	11	5	Hepatocellular_Carcinoma	LIHC	Hepatocellular_Carcinoma	ILSBio	0.0	-17586.0	0.0	NA	NA	4.2410494132	0:ALIVE_OR_DEAD_TUMOR_FREE	Not_Hispanic_Or_Latino	4/15/11	0.2812	G2	No	C22.0	8170/3	C22.0	Yes	Yes	124	No	HCC	4.2410494132	1:DECEASED	6a93206a-c25c-4e45-b0ba-0a21bd8253b6	M0	N0	T2	Tumor_Free	4.2410494132	0:CENSORED	NA	No	Asian	No	8	1	Primary	Male	Not_Called
lihc_tcga_pan_can_atlas_2018	TCGA-CC-5259	TCGA-CC-5259-01	60.0	STAGE_IIIC	7TH	NA	3	Hepatocellular_Carcinoma	LIHC	Hepatocellular_Carcinoma	ILSBio	250.0	-21946.0	0.0	5.9177433672	1:Recurred/Progressed	8.21908801	0:ALIVE_OR_DEAD_TUMOR_FREE	Not_Hispanic_Or_Latino	3/6/12	NA	G2	No	C22.0	8170/3	C22.0	Yes	No	137	Yes	HCC	8.21908801	0:LIVING	7444EEA6-90E8-42DD-A7B5-0AFC6D96E1E8	M0	N0	T4	Tumor_Free	5.9177433672	1:PROGRESSION	NA	No	Asian	No	-6	1	Primary	Female	NA
lihc_tcga_pan_can_atlas_2018	TCGA-CC-5260	TCGA-CC-5260-01	61.0	STAGE_IIIC	7TH	7	-17	Hepatocellular_Carcinoma	LIHC	Hepatocellular_Carcinoma	ILSBio	0.0	-22345.0	0.0	NA	NA	2.8602426275	0:ALIVE_OR_DEAD_TUMOR_FREE	Not_Hispanic_Or_Latino	4/15/11	0.2620	G1	No	C22.0	8170/3	C22.0	Yes	Yes	50	No	HCC	2.8602426275	1:DECEASED	ca8afb2c-be3d-41e8-8dbc-19fe7ab6154b	M0	N0	T4	Tumor_Free	2.8602426275	0:CENSORED	NA	No	Asian	No	-6	1	Primary	Female	Not_Called
lihc_tcga_pan_can_atlas_2018	TCGA-CC-5261	TCGA-CC-5261-01	44.0	STAGE_II	7TH	15	-25	Hepatocellular_Carcinoma	LIHC	Hepatocellular_Carcinoma	ILSBio	12.0	-16373.0	0.0	NA	NA	3.1890061479000003	0:ALIVE_OR_DEAD_TUMOR_FREE	Not_Hispanic_Or_Latino	4/18/11	0.3983	G2	No	C22.0	8170/3	C22.0	Yes	No	NA	No	HCC	3.1890061479000003	1:DECEASED	1ad7f17e-b3b8-40e9-aab8-5a17e0aec408	M0	N0	T2	Tumor_Free	3.1890061479000003	0:CENSORED	NA	No	Asian	No	-6	1	Primary	Male	Not_Called
lihc_tcga_pan_can_atlas_2018	TCGA-CC-5262	TCGA-CC-5262-01	67.0	STAGE_IIIC	7TH	5	5	Hepatocellular_Carcinoma	LIHC	Hepatocellular_Carcinoma	ILSBio	0.0	-24787.0	0.0	NA	NA	3.3862642601	0:ALIVE_OR_DEAD_TUMOR_FREE	Not_Hispanic_Or_Latino	6/2/11	0.1458	G1	No	C22.0	8170/3	C22.0	Yes	Yes	125	No	HCC	3.3862642601	1:DECEASED	1b428ada-eb3f-40c2-b4bf-1bbf6b61729d	M0	N0	T4	Tumor_Free	3.3862642601	0:CENSORED	NA	No	Asian	No	0	1	Primary	Male	Not_Called
lihc_tcga_pan_can_atlas_2018	TCGA-CC-5263	TCGA-CC-5263-01	35.0	STAGE_IIIA	6TH	8	17	Hepatocellular_Carcinoma	LIHC	Hepatocellular_Carcinoma	ILSBio	NA	-12863.0	0.0	NA	NA	4.2410494132	0:ALIVE_OR_DEAD_TUMOR_FREE	Not_Hispanic_Or_Latino	4/18/11	0.3312	G1	No	C22.0	8170/3	C22.0	Yes	Yes	110	No	HCC	4.2410494132	1:DECEASED	a6af3061-1484-4f6c-bb4b-c8f4626b4161	M0	N0	T3	Tumor_Free	4.2410494132	0:CENSORED	NA	No	Asian	No	24	1	Primary	Male	Not_Called
lihc_tcga_pan_can_atlas_2018	TCGA-CC-5264	TCGA-CC-5264-01	71.0	STAGE_IIIA	6TH	24	17	Hepatocellular_Carcinoma	LIHC	Hepatocellular_Carcinoma	ILSBio	0.0	-25979.0	0.0	NA	NA	3.3533879081	0:ALIVE_OR_DEAD_TUMOR_FREE	Not_Hispanic_Or_Latino	4/18/11	0.7745	G2	No	C22.0	8170/3	C22.0	Yes	Yes	90	No	HCC	3.3533879081	1:DECEASED	61902cb6-b041-48ac-aacc-483a28949865	M0	N0	T3	Tumor_Free	3.3533879081	0:CENSORED	NA	No	Asian	No	12	1	Primary	Male	Gained
lihc_tcga_pan_can_atlas_2018	TCGA-CC-A123	TCGA-CC-A123-01	24.0	STAGE_IIIA	6TH	NA	-11	Hepatocellular_Carcinoma	LIHC	Hepatocellular_Carcinoma	ILSBio	219.0	-9107.0	0.0	NA	NA	7.1999210968	0:ALIVE_OR_DEAD_TUMOR_FREE	Not_Hispanic_Or_Latino	4/18/11	NA	G1	No	C22.0	8170/3	C22.0	Yes	No	75	Yes	HCC	7.1999210968	0:LIVING	e2f6d3aa-b817-4193-a550-8e53265aa336	M0	N0	T3	Tumor_Free	4.7670710458	1:PROGRESSION	NA	No	Asian	No	-14	1	Primary	Female	NA
lihc_tcga_pan_can_atlas_2018	TCGA-CC-A1HT	TCGA-CC-A1HT-01	50.0	STAGE_IIIA	6TH	14	19	Hepatocellular_Carcinoma	LIHC	Hepatocellular_Carcinoma	ILSBio	0.0	-18553.0	0.0	NA	NA	3.320511556	0:ALIVE_OR_DEAD_TUMOR_FREE	Not_Hispanic_Or_Latino	6/2/11	0.1766	G3	No	C22.0	8170/3	C22.0	Yes	Yes	90	No	HCC	3.320511556	1:DECEASED	670c1cbc-4494-45f1-bb8b-18db82d4f7e0	M0	N0	T3	Tumor_Free	3.320511556	0:CENSORED	NA	No	Asian	No	12	1	Primary	Male	Not_Called
lihc_tcga_pan_can_atlas_2018	TCGA-CC-A3M9	TCGA-CC-A3M9-01	45.0	STAGE_IIIA	7TH	23	29	Hepatocellular_Carcinoma	LIHC	Hepatocellular_Carcinoma	ILSBio	3.0	-16460.0	0.0	7.1999210968	1:Recurred/Progressed	9.862905612	1:DEAD_WITH_TUMOR	Not_Hispanic_Or_Latino	3/6/12	0.2876	G3	No	C22.0	8173/3	C22.0	Yes	Yes	124	Yes	HCC	9.862905612	1:DECEASED	8E938868-D992-47C4-BECB-93B0F7FFFE07	M0	N0	T3	Tumor_Free	7.1999210968	1:PROGRESSION	NA	No	Asian	No	18	1	Primary	Male	NA
lihc_tcga_pan_can_atlas_2018	TCGA-CC-A3MA	TCGA-CC-A3MA-01	61.0	STAGE_IIIA	7TH	8	-1	Hepatocellular_Carcinoma	LIHC	Hepatocellular_Carcinoma	ILSBio	2.0	-22375.0	0.0	8.5807278824	1:Recurred/Progressed	9.961534668099999	1:DEAD_WITH_TUMOR	Not_Hispanic_Or_Latino	3/6/12	0.3679	G2	No	C22.0	8170/3	C22.0	Yes	Yes	41	Yes	HCC	9.961534668099999	1:DECEASED	613DDB95-14D7-4941-B374-FB5CD344D1BB	M0	N0	T3	Tumor_Free	8.5807278824	1:PROGRESSION	NA	No	Asian	No	6	1	Primary	Male	Gained
lihc_tcga_pan_can_atlas_2018	TCGA-CC-A3MB	TCGA-CC-A3MB-01	36.0	STAGE_IIIA	7TH	20	1	Hepatocellular_Carcinoma	LIHC	Hepatocellular_Carcinoma	ILSBio	3.0	-13255.0	0.0	10.356050892999999	0:DiseaseFree	10.356050892999999	1:DEAD_WITH_TUMOR	Not_Hispanic_Or_Latino	3/6/12	0.4977	G1	No	C22.0	8170/3	C22.0	Yes	Yes	72	Yes	HCC	10.356050892999999	1:DECEASED	2C53D48D-E3BC-49F3-BBE0-2EEE24252B4C	M0	N0	T3	Tumor_Free	8.5478515304	1:PROGRESSION	NA	No	Asian	No	6	1	Primary	Male	Gained
lihc_tcga_pan_can_atlas_2018	TCGA-CC-A3MC	TCGA-CC-A3MC-01	54.0	STAGE_IIIA	7TH	6	-5	Hepatocellular_Carcinoma	LIHC	Hepatocellular_Carcinoma	ILSBio	363.0	-20067.0	0.0	9.7642765559	1:Recurred/Progressed	11.934115790999998	0:ALIVE_OR_DEAD_TUMOR_FREE	Not_Hispanic_Or_Latino	3/6/12	0.2075	G2	No	C22.0	8170/3	C22.0	Yes	Yes	98	Yes	HCC	11.934115790999998	0:LIVING	0277F393-3743-47D6-A96F-155BAEC9EB49	M0	N0	T3	Tumor_Free	9.7642765559	1:PROGRESSION	NA	No	Asian	No	0	1	Primary	Male	Not_Called
lihc_tcga_pan_can_atlas_2018	TCGA-CC-A5UC	TCGA-CC-A5UC-01	63.0	STAGE_IIIA	6TH	19	11	Hepatocellular_Carcinoma	LIHC	Hepatocellular_Carcinoma	ILSBio	0.0	-23156.0	0.0	11.408094157999999	0:DiseaseFree	11.408094157999999	1:DEAD_WITH_TUMOR	Not_Hispanic_Or_Latino	8/21/14	0.1929	G3	No	C22.0	8170/3	C22.0	Yes	Yes	49	Yes	HCC	11.408094157999999	1:DECEASED	7E589EE1-FFCC-448A-A275-829CA26A597E	M0	N0	T3	Tumor_Free	10.257421836	1:PROGRESSION	NA	No	Asian	No	6	1	Primary	Male	Gained
lihc_tcga_pan_can_atlas_2018	TCGA-CC-A5UD	TCGA-CC-A5UD-01	45.0	STAGE_IIIA	6TH	19	-7	Hepatocellular_Carcinoma	LIHC	Hepatocellular_Carcinoma	ILSBio	0.0	-16702.0	0.0	5.9834960713	1:Recurred/Progressed	9.9944110202	1:DEAD_WITH_TUMOR	Not_Hispanic_Or_Latino	8/21/14	0.7883	G2	No	C22.0	8170/3	C22.0	Yes	Yes	183	Yes	HCC	9.9944110202	1:DECEASED	3837C8AC-6C9E-499B-A4E7-D42C870BCB49	M0	N0	T3	Tumor_Free	5.9834960713	1:PROGRESSION	NA	No	Asian	No	4	1	Primary	Male	Gained
lihc_tcga_pan_can_atlas_2018	TCGA-CC-A5UE	TCGA-CC-A5UE-01	48.0	STAGE_IIIB	6TH	25	13	Hepatocellular_Carcinoma	LIHC	Hepatocellular_Carcinoma	ILSBio	0.0	-17805.0	0.0	5.753361607	1:Recurred/Progressed	8.9423677549	1:DEAD_WITH_TUMOR	Not_Hispanic_Or_Latino	8/21/14	0.4774	G2	No	C22.0	8170/3	C22.0	Yes	Yes	123	Yes	HCC	8.9423677549	1:DECEASED	23D8E6A0-FA79-4323-A0A6-2DEA2A319667	M0	N0	T4	Tumor_Free	5.753361607	1:PROGRESSION	NA	No	Asian	No	8	1	Primary	Male	Not_Called
lihc_tcga_pan_can_atlas_2018	TCGA-CC-A7IE	TCGA-CC-A7IE-01	57.0	STAGE_IIIA	6TH	20	5	Hepatocellular_Carcinoma	LIHC	Hepatocellular_Carcinoma	ILSBio	0.0	-20985.0	0.0	7.1341683926999995	0:DiseaseFree	7.1341683926999995	1:DEAD_WITH_TUMOR	Not_Hispanic_Or_Latino	8/22/14	0.2316	G2	No	C22.0	8170/3	C22.0	Yes	Yes	154	Yes	HCC	7.1341683926999995	1:DECEASED	220F75D7-08A4-4936-B4B2-0750E87CCDF5	M0	N0	T3	Tumor_Free	5.5561034948	1:PROGRESSION	NA	No	Asian	No	6	1	Primary	Male	Lost
lihc_tcga_pan_can_atlas_2018	TCGA-CC-A7IF	TCGA-CC-A7IF-01	59.0	STAGE_IIIA	6TH	11	-5	Hepatocellular_Carcinoma	LIHC	Hepatocellular_Carcinoma	ILSBio	0.0	-21845.0	0.0	21.336752474	0:DiseaseFree	21.336752474	1:DEAD_WITH_TUMOR	Not_Hispanic_Or_Latino	8/22/14	0.3131	G1	No	C22.0	8170/3	C22.0	Yes	Yes	114	Yes	HCC	21.336752474	1:DECEASED	E0674B82-2FBA-421E-BE62-58EFD0348D44	M0	N0	T3	Tumor_Free	8.3505934182	1:PROGRESSION	NA	No	Asian	No	-2	1	Primary	Male	Not_Called
lihc_tcga_pan_can_atlas_2018	TCGA-CC-A7IG	TCGA-CC-A7IG-01	47.0	STAGE_II	6TH	18	13	Hepatocellular_Carcinoma	LIHC	Hepatocellular_Carcinoma	ILSBio	0.0	-17453.0	0.0	6.410888647799999	1:Recurred/Progressed	9.83002926	1:DEAD_WITH_TUMOR	Not_Hispanic_Or_Latino	8/22/14	0.5148	G2	No	C22.0	8170/3	C22.0	Yes	Yes	135	Yes	HCC	9.83002926	1:DECEASED	534A7B11-3ABD-4581-A9C9-D984D6AA33A0	M0	N0	T2	Tumor_Free	6.410888647799999	1:PROGRESSION	NA	No	Asian	No	10	1	Primary	Male	Gained
lihc_tcga_pan_can_atlas_2018	TCGA-CC-A7IH	TCGA-CC-A7IH-01	58.0	STAGE_IIIA	6TH	7	-27	Hepatocellular_Carcinoma	LIHC	Hepatocellular_Carcinoma	ILSBio	365.0	-21381.0	0.0	11.999868495	0:DiseaseFree	11.999868495	0:ALIVE_OR_DEAD_TUMOR_FREE	Not_Hispanic_Or_Latino	8/22/14	0.2328	G1	No	C22.0	8170/3	C22.0	Yes	Yes	685	No	HCC	11.999868495	0:LIVING	E4E0BC11-AD61-4419-857C-44FB5C7877A3	M0	N0	T3	Tumor_Free	11.999868495	0:CENSORED	NA	No	Asian	No	-14	1	Primary	Male	Gained
lihc_tcga_pan_can_atlas_2018	TCGA-CC-A7II	TCGA-CC-A7II-01	54.0	STAGE_IIIA	6TH	27	29	Hepatocellular_Carcinoma	LIHC	Hepatocellular_Carcinoma	ILSBio	399.0	-20079.0	0.0	9.139625867100001	1:Recurred/Progressed	13.117664464	0:ALIVE_OR_DEAD_TUMOR_FREE	Not_Hispanic_Or_Latino	8/22/14	0.3973	G3	No	C22.0	8170/3	C22.0	Yes	Yes	145	Yes	HCC	13.117664464	0:LIVING	AAF7C9B5-6CB7-42BF-A0D1-07975EAE3BE9	M0	N0	T3	Tumor_Free	9.139625867100001	1:PROGRESSION	NA	No	Asian	No	22	1	Primary	Male	Lost
lihc_tcga_pan_can_atlas_2018	TCGA-CC-A7IJ	TCGA-CC-A7IJ-01	56.0	STAGE_II	6TH	12	25	Hepatocellular_Carcinoma	LIHC	Hepatocellular_Carcinoma	ILSBio	382.0	-20751.0	0.0	12.558766479	0:DiseaseFree	12.558766479	0:ALIVE_OR_DEAD_TUMOR_FREE	Not_Hispanic_Or_Latino	8/22/14	0.1956	G3	No	C22.0	8170/3	C22.0	Yes	Yes	141	No	HCC	12.558766479	0:LIVING	E610A644-0504-445A-BBA1-4BAE360DE4C1	M0	N0	T2	Tumor_Free	12.558766479	0:CENSORED	NA	No	Asian	No	16	1	Primary	Male	Not_Called
lihc_tcga_pan_can_atlas_2018	TCGA-CC-A7IK	TCGA-CC-A7IK-01	59.0	STAGE_IIIA	6TH	27	-11	Hepatocellular_Carcinoma	LIHC	Hepatocellular_Carcinoma	ILSBio	0.0	-21552.0	0.0	4.931452806	1:Recurred/Progressed	8.6136042345	1:DEAD_WITH_TUMOR	Not_Hispanic_Or_Latino	8/22/14	0.6191	G3	No	C22.0	8170/3	C22.0	Yes	Yes	287	Yes	HCC	8.6136042345	1:DECEASED	EBA5208B-404A-45DF-9133-31FF122E7FC0	M0	N0	T3	Tumor_Free	4.931452806	1:PROGRESSION	NA	No	Asian	No	-4	1	Primary	Male	Not_Called
lihc_tcga_pan_can_atlas_2018	TCGA-CC-A7IL	TCGA-CC-A7IL-01	61.0	STAGE_IIIA	6TH	21	-5	Hepatocellular_Carcinoma	LIHC	Hepatocellular_Carcinoma	ILSBio	0.0	-22319.0	0.0	5.8848670152	1:Recurred/Progressed	9.139625867100001	1:DEAD_WITH_TUMOR	Not_Hispanic_Or_Latino	8/22/14	0.5176	G1	No	C22.0	8170/3	C22.0	Yes	Yes	98	Yes	HCC	9.139625867100001	1:DECEASED	B54DF65F-8A6B-4405-9918-90D53418804C	M0	N0	T3	Tumor_Free	5.8848670152	1:PROGRESSION	NA	No	Asian	No	-14	1	Primary	Male	Not_Called
lihc_tcga_pan_can_atlas_2018	TCGA-CC-A8HT	TCGA-CC-A8HT-01	74.0	STAGE_IIIA	6TH	8	25	Hepatocellular_Carcinoma	LIHC	Hepatocellular_Carcinoma	ILSBio	0.0	-27334.0	0.0	2.7287372193	1:Recurred/Progressed	4.6026892856	1:DEAD_WITH_TUMOR	Not_Hispanic_Or_Latino	8/22/14	0.2075	G2	No	C22.0	8170/3	C22.0	Yes	Yes	184	Yes	HCC	4.6026892856	1:DECEASED	95408571-9D4E-412B-8EE8-7992E0270B0F	M0	N0	T3	Tumor_Free	2.7287372193	1:PROGRESSION	NA	No	Asian	No	14	1	Primary	Male	Not_Called
lihc_tcga_pan_can_atlas_2018	TCGA-CC-A8HU	TCGA-CC-A8HU-01	39.0	STAGE_IIIA	6TH	17	3	Hepatocellular_Carcinoma	LIHC	Hepatocellular_Carcinoma	ILSBio	0.0	-14367.0	0.0	9.895781964	1:Recurred/Progressed	11.309465102	1:DEAD_WITH_TUMOR	Not_Hispanic_Or_Latino	8/22/14	0.4800	G3	No	C22.0	8170/3	C22.0	Yes	Yes	84	Yes	HCC	11.309465102	1:DECEASED	1943FF2C-CA53-4E3C-ACC1-5AE84F4BA230	M0	N0	T3	Tumor_Free	9.895781964	1:PROGRESSION	NA	No	Asian	No	-2	1	Primary	Female	Gained
lihc_tcga_pan_can_atlas_2018	TCGA-CC-A8HV	TCGA-CC-A8HV-01	51.0	STAGE_II	6TH	28	-17	Hepatocellular_Carcinoma	LIHC	Hepatocellular_Carcinoma	ILSBio	0.0	-18935.0	0.0	4.898576454	1:Recurred/Progressed	9.1725022192	1:DEAD_WITH_TUMOR	Not_Hispanic_Or_Latino	8/22/14	0.7783	G2	No	C22.0	8170/3	C22.0	Yes	Yes	125	Yes	HCC	9.1725022192	1:DECEASED	5B32D3F4-9B88-42DE-AAAC-22D1D2F5CDE0	M0	N0	T2	Tumor_Free	4.898576454	1:PROGRESSION	NA	No	Asian	No	0	1	Primary	Female	Gained
lihc_tcga_pan_can_atlas_2018	TCGA-CC-A9FS	TCGA-CC-A9FS-01	55.0	STAGE_II	6TH	9	-15	Hepatocellular_Carcinoma	LIHC	Hepatocellular_Carcinoma	ILSBio	211.0	-20157.0	0.0	6.936910280399999	0:DiseaseFree	6.936910280399999	0:ALIVE_OR_DEAD_TUMOR_FREE	Not_Hispanic_Or_Latino	8/22/14	0.3183	G2	No	C22.0	8170/3	C22.0	Yes	Yes	98	Yes	HCC	6.936910280399999	0:LIVING	F661A921-2E59-424B-A145-E22664B73728	M0	N0	T2	Tumor_Free	3.5835223724	1:PROGRESSION	NA	No	Asian	No	-10	1	Primary	Male	Not_Called
lihc_tcga_pan_can_atlas_2018	TCGA-CC-A9FU	TCGA-CC-A9FU-01	52.0	STAGE_IIIA	7TH	17	5	Hepatocellular_Carcinoma	LIHC	Hepatocellular_Carcinoma	ILSBio	0.0	-19326.0	0.0	0.0	0:DiseaseFree	0.0	0:ALIVE_OR_DEAD_TUMOR_FREE	Not_Hispanic_Or_Latino	8/22/14	0.6007	G2	No	C22.0	8170/3	C22.0	Yes	Yes	49	No	HCC	0.0	0:LIVING	5E2A99A1-41C1-49CA-97D6-69F9B9938D24	M0	N0	T3A	Tumor_Free	0.0	0:CENSORED	NA	No	Asian	NA	16	1	Primary	Female	Gained
lihc_tcga_pan_can_atlas_2018	TCGA-CC-A9FV	TCGA-CC-A9FV-01	57.0	STAGE_IIIA	6TH	0	-21	Hepatocellular_Carcinoma	LIHC	Hepatocellular_Carcinoma	ILSBio	0.0	-21044.0	0.0	0.0	0:DiseaseFree	0.0	0:ALIVE_OR_DEAD_TUMOR_FREE	Not_Hispanic_Or_Latino	8/22/14	0.0000	G2	No	C22.0	8170/3	C22.0	Yes	Yes	17	No	HCC	0.0	0:LIVING	C4E6527A-8F58-4F6B-93B1-04ABB5680ED0	M0	N0	T3	Tumor_Free	0.0	0:CENSORED	NA	No	Asian	NA	-16	1	Primary	Male	Not_Called
lihc_tcga_pan_can_atlas_2018	TCGA-CC-A9FW	TCGA-CC-A9FW-01	68.0	STAGE_IIIA	6TH	23	-1	Hepatocellular_Carcinoma	LIHC	Hepatocellular_Carcinoma	ILSBio	248.0	-24891.0	0.0	5.030081862099999	1:Recurred/Progressed	8.1533353059	0:ALIVE_OR_DEAD_TUMOR_FREE	Not_Hispanic_Or_Latino	8/22/14	0.6828	G2	No	C22.0	8170/3	C22.0	Yes	Yes	136	Yes	HCC	8.1533353059	0:LIVING	027322F0-D720-41F8-897C-A10E5C1424C5	M0	N0	T3	Tumor_Free	5.030081862099999	1:PROGRESSION	NA	No	Asian	No	-4	1	Primary	Male	Gained
lihc_tcga_pan_can_atlas_2018	TCGA-DD-A113	TCGA-DD-A113-01	55.0	STAGE_II	6TH	23	-1	Hepatocellular_Carcinoma	LIHC	Hepatocellular_Carcinoma	Mayo_Clinic_-_Rochester	2425.0	-20188.0	0.0	55.100766019	1:Recurred/Progressed	79.725153697	0:ALIVE_OR_DEAD_TUMOR_FREE	Not_Hispanic_Or_Latino	12/29/10	0.7339	G3	No	C22.0	8170/3	C22.0	Yes	Yes	136	Yes	HCC	79.725153697	0:LIVING	aeb17d2b-fa8c-4989-bf3a-d2c74b785455	M0	N0	T2	With_Tumor	55.100766019	1:PROGRESSION	NA	No	White	No	2	1	Primary	Female	Gained
lihc_tcga_pan_can_atlas_2018	TCGA-DD-A114	TCGA-DD-A114-01	42.0	STAGE_II	6TH	9	-1	Hepatocellular_Carcinoma	LIHC	Hepatocellular_Carcinoma	Mayo_Clinic_-_Rochester	NA	-15410.0	0.0	37.774928494	0:DiseaseFree	37.774928494	0:ALIVE_OR_DEAD_TUMOR_FREE	Not_Hispanic_Or_Latino	12/29/10	0.0840	G3	No	C22.0	8170/3	C22.0	Yes	Yes	97	No	HCC	37.774928494	1:DECEASED	02931491-f56b-4233-a079-812e08bc0c59	M0	NA	T2	NA	37.774928494	0:CENSORED	NA	No	Black_or_African_American	No	2	1	Primary	Male	Not_Called
lihc_tcga_pan_can_atlas_2018	TCGA-DD-A115	TCGA-DD-A115-01	53.0	STAGE_IIIA	5TH	10	-23	Hepatocellular_Carcinoma	LIHC	Hepatocellular_Carcinoma	Mayo_Clinic_-_Rochester	NA	-19697.0	0.0	15.419009107	1:Recurred/Progressed	83.57168688600001	1:DEAD_WITH_TUMOR	NA	12/29/10	0.2300	G2	No	C22.0	8170/3	C22.0	Yes	Yes	80	Yes	HCC	83.57168688600001	1:DECEASED	45b566d7-f120-471c-a94a-be7936889f2d	M0	N0	T3	With_Tumor	15.419009107	1:PROGRESSION	NA	No	White	No	-12	1	Primary	Male	Not_Called
lihc_tcga_pan_can_atlas_2018	TCGA-DD-A116	TCGA-DD-A116-01	68.0	STAGE_IIIA	5TH	9	-5	Hepatocellular_Carcinoma	LIHC	Hepatocellular_Carcinoma	Mayo_Clinic_-_Rochester	NA	-24934.0	0.0	27.221619489000002	1:Recurred/Progressed	53.325443009	0:ALIVE_OR_DEAD_TUMOR_FREE	Not_Hispanic_Or_Latino	12/29/10	0.2512	G3	No	C22.0	8170/3	C22.0	Yes	Yes	104	Yes	HCC	53.325443009	1:DECEASED	994347ba-3045-4ade-926f-06420fbd906c	M0	N0	T3	Tumor_Free	27.221619489000002	1:PROGRESSION	NA	No	Asian	Yes	-12	1	Primary	Male	Not_Called
lihc_tcga_pan_can_atlas_2018	TCGA-DD-A118	TCGA-DD-A118-01	77.0	STAGE_II	6TH	18	-9	Hepatocellular_Carcinoma	LIHC	Hepatocellular_Carcinoma	Mayo_Clinic_-_Rochester	3437.0	-28406.0	0.0	21.632639641999997	1:Recurred/Progressed	112.99602196	0:ALIVE_OR_DEAD_TUMOR_FREE	Not_Hispanic_Or_Latino	12/29/10	0.5316	G2	No	C22.0	8170/3	C22.0	Yes	Yes	108	Yes	HCC	112.99602196	0:LIVING	7d914d07-f250-4c7a-8fa2-df14e708936e	M0	N0	T2	NA	21.632639641999997	1:PROGRESSION	NA	No	White	No	-18	1	Primary	Female	Not_Called
lihc_tcga_pan_can_atlas_2018	TCGA-DD-A119	TCGA-DD-A119-01	40.0	STAGE_IV	6TH	6	-9	Hepatocellular_Carcinoma	LIHC	Hepatocellular_Carcinoma	Mayo_Clinic_-_Rochester	NA	-14613.0	0.0	NA	NA	7.3314265049000005	NA	Not_Hispanic_Or_Latino	12/29/10	0.3521	G3	No	C22.0	8170/3	C22.0	Yes	Yes	64	NA	HCC	7.3314265049000005	1:DECEASED	66c6f413-b7a8-4d7c-9e1d-c4fb257b9e5c	M1	N0	T3A	NA	7.3314265049000005	0:CENSORED	NA	No	Asian	NA	-16	1	Primary	Male	Not_Called
lihc_tcga_pan_can_atlas_2018	TCGA-DD-A11A	TCGA-DD-A11A-01	67.0	STAGE_I	6TH	15	-23	Hepatocellular_Carcinoma	LIHC	Hepatocellular_Carcinoma	Mayo_Clinic_-_Rochester	79.0	-24646.0	0.0	2.5972318112	0:DiseaseFree	2.5972318112	0:ALIVE_OR_DEAD_TUMOR_FREE	Not_Hispanic_Or_Latino	12/29/10	0.5544	G3	No	C22.0	8170/3	C22.0	Yes	Yes	123	NA	HCC	2.5972318112	0:LIVING	609c82fd-eb3a-46d7-8c09-0cde281a50b3	M0	N0	T1	NA	2.5972318112	0:CENSORED	NA	No	Black_or_African_American	NA	-12	1	Primary	Male	NA
lihc_tcga_pan_can_atlas_2018	TCGA-DD-A11B	TCGA-DD-A11B-01	73.0	STAGE_I	6TH	9	-25	Hepatocellular_Carcinoma	LIHC	Hepatocellular_Carcinoma	Mayo_Clinic_-_Rochester	NA	-26857.0	0.0	NA	NA	0.4602689286	0:ALIVE_OR_DEAD_TUMOR_FREE	Not_Hispanic_Or_Latino	12/29/10	0.2220	G2	No	C22.0	8170/3	C22.0	Yes	Yes	44	No	HCC	0.4602689286	1:DECEASED	1b1b1af0-b19b-4086-b1b7-669fa0b88235	M0	N0	T1	Tumor_Free	0.4602689286	0:CENSORED	NA	No	White	No	-18	1	Primary	Male	Not_Called
lihc_tcga_pan_can_atlas_2018	TCGA-DD-A11C	TCGA-DD-A11C-01	69.0	STAGE_I	6TH	5	-19	Hepatocellular_Carcinoma	LIHC	Hepatocellular_Carcinoma	Mayo_Clinic_-_Rochester	662.0	-25403.0	0.0	NA	NA	21.76414505	0:ALIVE_OR_DEAD_TUMOR_FREE	Not_Hispanic_Or_Latino	12/29/10	0.5277	G3	No	C22.0	8170/3	C22.0	Yes	Yes	81	No	HCC	21.76414505	0:LIVING	023a1ad1-fb16-437e-9806-5063b47f76bd	M0	N0	T1	Tumor_Free	21.76414505	0:CENSORED	NA	No	White	No	-8	1	Primary	Male	Not_Called
lihc_tcga_pan_can_atlas_2018	TCGA-DD-A11D	TCGA-DD-A11D-01	57.0	STAGE_I	6TH	7	-23	Hepatocellular_Carcinoma	LIHC	Hepatocellular_Carcinoma	Mayo_Clinic_-_Rochester	NA	-21003.0	0.0	16.372423316	1:Recurred/Progressed	51.287109181999995	1:DEAD_WITH_TUMOR	Not_Hispanic_Or_Latino	12/29/10	0.1784	G2	No	C22.0	8170/3	C22.0	Yes	Yes	111	Yes	HCC	51.287109181999995	1:DECEASED	0ef95351-0133-4f34-a59c-90934fb161f8	M0	N0	T1	With_Tumor	16.372423316	1:PROGRESSION	NA	No	White	No	-22	1	Primary	Female	Not_Called
lihc_tcga_pan_can_atlas_2018	TCGA-DD-A1E9	TCGA-DD-A1E9-01	70.0	STAGE_I	5TH	32	NA	Hepatocellular_Carcinoma	LIHC	Hepatocellular_Carcinoma	Mayo_Clinic_-_Rochester	NA	-25808.0	0.0	23.670973469	1:Recurred/Progressed	90.70585527799999	NA	Not_Hispanic_Or_Latino	5/10/11	0.2581	G2	No	C22.0	8170/3	C22.0	Yes	No	54	No	HCC	90.70585527799999	1:DECEASED	8153a862-0790-4a33-80db-ed47fedcd4ef	M0	N0	T1	NA	23.670973469	1:PROGRESSION	NA	No	White	No	NA	1	Primary	Male	Lost
lihc_tcga_pan_can_atlas_2018	TCGA-DD-A1EA	TCGA-DD-A1EA-01	68.0	STAGE_II	5TH	5	-25	Hepatocellular_Carcinoma	LIHC	Hepatocellular_Carcinoma	Mayo_Clinic_-_Rochester	2415.0	-24925.0	0.0	24.788769438000003	1:Recurred/Progressed	79.396390177	0:ALIVE_OR_DEAD_TUMOR_FREE	Not_Hispanic_Or_Latino	5/16/11	0.1247	G2	No	C22.0	8170/3	C22.0	Yes	No	NA	Yes	HCC	79.396390177	0:LIVING	8052c374-9435-4588-b970-68565c56dbb7	M0	N0	T2	With_Tumor	24.788769438000003	1:PROGRESSION	NA	No	Asian	No	-16	1	Primary	Male	Not_Called
lihc_tcga_pan_can_atlas_2018	TCGA-DD-A1EB	TCGA-DD-A1EB-01	72.0	STAGE_I	5TH	3	-29	Hepatocellular_Carcinoma	LIHC	Hepatocellular_Carcinoma	Mayo_Clinic_-_Rochester	2017.0	-26471.0	0.0	16.60255778	1:Recurred/Progressed	66.311602065	0:ALIVE_OR_DEAD_TUMOR_FREE	NA	5/9/11	0.1115	G2	No	C22.0	8170/3	C22.0	Yes	Yes	159	Yes	HCC	66.311602065	0:LIVING	68015cc7-d3a1-4c90-b8fb-5d14143d9960	M0	N0	T1	With_Tumor	16.60255778	1:PROGRESSION	NA	No	NA	No	-18	1	Primary	Female	Not_Called
lihc_tcga_pan_can_atlas_2018	TCGA-DD-A1EC	TCGA-DD-A1EC-01	20.0	STAGE_I	6TH	8	-5	Hepatocellular_Carcinoma	LIHC	Hepatocellular_Carcinoma	Mayo_Clinic_-_Rochester	602.0	-7363.0	0.0	9.83002926	1:Recurred/Progressed	19.791563928	0:ALIVE_OR_DEAD_TUMOR_FREE	Not_Hispanic_Or_Latino	4/6/11	0.2165	G3	No	C22.0	8170/3	C22.0	Yes	Yes	21	Yes	HCC	19.791563928	0:LIVING	520a709a-87f6-4f3d-b2a2-9192e3b65c5b	M0	N0	T1	NA	9.83002926	1:PROGRESSION	NA	No	White	No	-18	1	Primary	Female	Not_Called
lihc_tcga_pan_can_atlas_2018	TCGA-DD-A1ED	TCGA-DD-A1ED-01	68.0	STAGE_I	6TH	0	-23	Hepatocellular_Carcinoma	LIHC	Hepatocellular_Carcinoma	Mayo_Clinic_-_Rochester	2301.0	-25039.0	0.0	75.648486044	0:DiseaseFree	75.648486044	0:ALIVE_OR_DEAD_TUMOR_FREE	Not_Hispanic_Or_Latino	5/16/11	0.0000	G1	No	C22.0	8170/3	C22.0	Yes	Yes	26	No	HCC	75.648486044	0:LIVING	0ff6364a-e6f4-47ca-a7e7-14705bf0a8df	M0	N0	T1	Tumor_Free	75.648486044	0:CENSORED	NA	No	White	No	-16	1	Primary	Male	Not_Called
lihc_tcga_pan_can_atlas_2018	TCGA-DD-A1EE	TCGA-DD-A1EE-01	73.0	STAGE_IIIA	6TH	6	-17	Hepatocellular_Carcinoma	LIHC	Hepatocellular_Carcinoma	Mayo_Clinic_-_Rochester	204.0	-26858.0	0.0	1.4465594897999998	1:Recurred/Progressed	11.473846862	1:DEAD_WITH_TUMOR	Not_Hispanic_Or_Latino	5/10/11	0.1807	G3	No	C22.0	8170/3	C22.0	Yes	Yes	664	Yes	HCC	11.473846862	1:DECEASED	654af137-70d9-4ee4-9f69-793e352d30f8	M0	N0	T3	With_Tumor	1.4465594897999998	1:PROGRESSION	NA	No	White	No	-18	1	Primary	Male	Not_Called
lihc_tcga_pan_can_atlas_2018	TCGA-DD-A1EF	TCGA-DD-A1EF-01	57.0	STAGE_I	6TH	29	-27	Hepatocellular_Carcinoma	LIHC	Hepatocellular_Carcinoma	Mayo_Clinic_-_Rochester	NA	-21165.0	0.0	NA	NA	12.953282704000001	1:DEAD_WITH_TUMOR	Not_Hispanic_Or_Latino	5/10/11	0.3399	G3	No	C22.0	8170/3	C22.0	Yes	Yes	111	NA	HCC	12.953282704000001	1:DECEASED	1c1e8987-676f-417b-b3b4-e0321367df55	M0	N0	T1	With_Tumor	12.953282704000001	1:PROGRESSION	NA	No	White	NA	-4	1	Primary	Female	Not_Called
lihc_tcga_pan_can_atlas_2018	TCGA-DD-A1EG	TCGA-DD-A1EG-01	76.0	STAGE_I	7TH	21	-9	Hepatocellular_Carcinoma	LIHC	Hepatocellular_Carcinoma	Mayo_Clinic_-_Rochester	NA	-28108.0	0.0	28.766808035	1:Recurred/Progressed	45.106354999	1:DEAD_WITH_TUMOR	Not_Hispanic_Or_Latino	4/9/13	0.3121	G3	No	C22.0	8170/3	C22.0	Yes	No	NA	Yes	HCC	45.106354999	1:DECEASED	6C79F64B-63FE-46F5-BF7B-77208231B0F2	M0	N0	T1	With_Tumor	28.766808035	1:PROGRESSION	NA	No	White	No	-16	1	Primary	Male	Not_Called
lihc_tcga_pan_can_atlas_2018	TCGA-DD-A1EH	TCGA-DD-A1EH-01	23.0	STAGE_III	6TH	6	-31	Hepatocellular_Carcinoma	LIHC	Hepatocellular_Carcinoma	Mayo_Clinic_-_Rochester	1495.0	-8499.0	0.0	3.9451622448	1:Recurred/Progressed	49.150146299999996	0:ALIVE_OR_DEAD_TUMOR_FREE	Not_Hispanic_Or_Latino	5/16/11	0.2424	G3	No	C22.0	8170/3	C22.0	Yes	Yes	38	Yes	HCC	49.150146299999996	0:LIVING	cab5b264-abab-4bdb-816e-9d2c0ac30629	M0	N0	T3	With_Tumor	3.9451622448	1:PROGRESSION	NA	No	White	No	-4	1	Primary	Male	Not_Called
lihc_tcga_pan_can_atlas_2018	TCGA-DD-A1EI	TCGA-DD-A1EI-01	46.0	STAGE_I	6TH	14	-15	Hepatocellular_Carcinoma	LIHC	Hepatocellular_Carcinoma	Mayo_Clinic_-_Rochester	183.0	-17097.0	0.0	6.0163724233	0:DiseaseFree	6.0163724233	0:ALIVE_OR_DEAD_TUMOR_FREE	Not_Hispanic_Or_Latino	5/10/11	0.2275	G2	No	C22.0	8170/3	C22.0	Yes	Yes	55	No	HCC	6.0163724233	0:LIVING	3acf7438-fd65-442c-8a30-68b6714537f3	M0	N0	T1	Tumor_Free	6.0163724233	0:CENSORED	NA	No	Asian	NA	-4	1	Primary	Male	Not_Called
lihc_tcga_pan_can_atlas_2018	TCGA-DD-A1EJ	TCGA-DD-A1EJ-01	71.0	STAGE_IIIC	6TH	11	-1	Hepatocellular_Carcinoma	LIHC	Hepatocellular_Carcinoma	Mayo_Clinic_-_Rochester	887.0	-26009.0	0.0	8.6464805865	1:Recurred/Progressed	33.0407338	1:DEAD_WITH_TUMOR	Not_Hispanic_Or_Latino	5/10/11	0.3128	G2	No	C22.0	8170/3	C22.0	Yes	Yes	59	Yes	HCC	33.0407338	1:DECEASED	52292ffc-0902-4d97-b461-20723987a177	M0	N1	T1	With_Tumor	8.6464805865	1:PROGRESSION	NA	No	White	No	4	1	Primary	Female	Gained
lihc_tcga_pan_can_atlas_2018	TCGA-DD-A1EK	TCGA-DD-A1EK-01	64.0	STAGE_IVB	6TH	5	-1	Hepatocellular_Carcinoma	LIHC	Hepatocellular_Carcinoma	Mayo_Clinic_-_Rochester	NA	-23437.0	0.0	NA	NA	18.345004438	1:DEAD_WITH_TUMOR	Not_Hispanic_Or_Latino	4/9/13	0.1530	G2	No	C22.0	8170/3	C22.0	Yes	Yes	63	Yes	HCC	18.345004438	1:DECEASED	A5E4412B-0E49-4D86-9CCE-71F440A84048	M1	N0	T4	With_Tumor	5.490350790700001	1:PROGRESSION	NA	No	White	No	-16	1	Primary	Female	Not_Called
lihc_tcga_pan_can_atlas_2018	TCGA-DD-A1EL	TCGA-DD-A1EL-01	23.0	STAGE_II	6TH	11	19	Hepatocellular_Carcinoma	LIHC	Hepatocellular_Carcinoma	Mayo_Clinic_-_Rochester	NA	-8573.0	0.0	NA	NA	13.643686097	1:DEAD_WITH_TUMOR	Not_Hispanic_Or_Latino	5/16/11	0.3421	G3	No	C22.0	8170/3	C22.0	Yes	Yes	88	Yes	HCC	13.643686097	1:DECEASED	2854ffe8-1f77-497a-bf49-11e0189fee35	M0	N0	T2	With_Tumor	13.643686097	1:PROGRESSION	NA	No	Black_or_African_American	No	6	1	Primary	Male	NA
lihc_tcga_pan_can_atlas_2018	TCGA-DD-A39V	TCGA-DD-A39V-01	77.0	STAGE_II	5TH	12	-3	Hepatocellular_Carcinoma	LIHC	Hepatocellular_Carcinoma	Mayo_Clinic_-_Rochester	NA	-28254.0	0.0	14.958740178	1:Recurred/Progressed	21.139494362	1:DEAD_WITH_TUMOR	Not_Hispanic_Or_Latino	1/5/12	0.3055	G3	No	C22.0	8170/3	C22.0	Yes	Yes	66	Yes	HCC	21.139494362	1:DECEASED	DD056692-4E2A-4E45-A4D0-357AF9754F0E	M0	NX	T2	With_Tumor	14.958740178	1:PROGRESSION	NA	No	White	Yes	-14	1	Primary	Male	Not_Called
lihc_tcga_pan_can_atlas_2018	TCGA-DD-A39W	TCGA-DD-A39W-01	29.0	STAGE_III	4TH	1	-31	Hepatocellular_Carcinoma	LIHC	Hepatocellular_Carcinoma	Mayo_Clinic_-_Rochester	NA	-10699.0	0.0	27.188743137	0:DiseaseFree	27.188743137	NA	Not_Hispanic_Or_Latino	1/5/12	0.0947	G2	No	C22.0	8170/3	C22.0	Yes	Yes	36	NA	HCC	27.188743137	1:DECEASED	48D33449-B969-423A-B4E7-541809109617	M0	N0	T3	NA	27.188743137	0:CENSORED	NA	No	White	NA	-22	1	Primary	Female	Not_Called
lihc_tcga_pan_can_atlas_2018	TCGA-DD-A39X	TCGA-DD-A39X-01	78.0	STAGE_I	5TH	1	-7	Hepatocellular_Carcinoma	LIHC	Hepatocellular_Carcinoma	Mayo_Clinic_-_Rochester	NA	-28528.0	0.0	33.928395305	1:Recurred/Progressed	55.692540356	1:DEAD_WITH_TUMOR	Not_Hispanic_Or_Latino	1/5/12	0.1640	G2	No	C22.0	8170/3	C22.0	Yes	Yes	65	Yes	HCC	55.692540356	1:DECEASED	0D0A10B4-7B99-4043-A129-89844F258156	M0	NX	T1	With_Tumor	33.928395305	1:PROGRESSION	NA	No	White	No	-26	1	Primary	Female	Not_Called
lihc_tcga_pan_can_atlas_2018	TCGA-DD-A39Y	TCGA-DD-A39Y-01	67.0	STAGE_I	5TH	26	27	Hepatocellular_Carcinoma	LIHC	Hepatocellular_Carcinoma	Mayo_Clinic_-_Rochester	NA	-24769.0	0.0	5.6218561988	0:DiseaseFree	5.6218561988	0:ALIVE_OR_DEAD_TUMOR_FREE	Not_Hispanic_Or_Latino	1/5/12	0.4878	G3	No	C22.0	8170/3	C22.0	Yes	No	NA	No	HCC	5.6218561988	1:DECEASED	BED1D731-E382-4B80-9604-E6DD68D9C0AB	M0	NX	T1	Tumor_Free	5.6218561988	0:CENSORED	NA	No	Asian	No	6	1	Primary	Male	Lost
lihc_tcga_pan_can_atlas_2018	TCGA-DD-A39Z	TCGA-DD-A39Z-01	43.0	STAGE_II	4TH	9	-7	Hepatocellular_Carcinoma	LIHC	Hepatocellular_Carcinoma	Mayo_Clinic_-_Rochester	NA	-15930.0	0.0	19.758687576	0:DiseaseFree	19.758687576	0:ALIVE_OR_DEAD_TUMOR_FREE	NA	1/5/12	0.2778	G2	No	C22.0	8170/3	C22.0	Yes	Yes	71	NA	HCC	19.758687576	1:DECEASED	42CB60F0-1A9E-4F59-8E2E-50C25E85CB98	M0	NX	T2	Tumor_Free	19.758687576	0:CENSORED	NA	No	NA	NA	-12	1	Primary	Female	Not_Called
lihc_tcga_pan_can_atlas_2018	TCGA-DD-A3A0	TCGA-DD-A3A0-01	70.0	STAGE_I	5TH	5	NA	Hepatocellular_Carcinoma	LIHC	Hepatocellular_Carcinoma	Mayo_Clinic_-_Rochester	NA	-25889.0	0.0	25.807936351	0:DiseaseFree	25.807936351	1:DEAD_WITH_TUMOR	Not_Hispanic_Or_Latino	1/5/12	0.2169	G2	No	C22.0	8170/3	C22.0	Yes	No	NA	Yes	HCC	25.807936351	1:DECEASED	AE99D9FD-1735-4217-B4EF-33B377FBD594	M0	NX	T1	With_Tumor	11.802610382000001	1:PROGRESSION	NA	No	White	No	NA	1	Primary	Male	Not_Called
lihc_tcga_pan_can_atlas_2018	TCGA-DD-A3A1	TCGA-DD-A3A1-01	65.0	STAGE_IIIA	5TH	8	7	Hepatocellular_Carcinoma	LIHC	Hepatocellular_Carcinoma	Mayo_Clinic_-_Rochester	NA	-24046.0	0.0	7.6601900252999995	0:DiseaseFree	7.6601900252999995	0:ALIVE_OR_DEAD_TUMOR_FREE	NA	1/6/12	0.3078	G2	No	C22.0	8170/3	C22.0	Yes	No	NA	NA	HCC	7.6601900252999995	1:DECEASED	877B9F6B-9B34-40ED-933F-8FEF204EDF21	M0	N0	T3B	Tumor_Free	7.6601900252999995	0:CENSORED	NA	No	NA	No	-10	1	Primary	Male	Not_Called
lihc_tcga_pan_can_atlas_2018	TCGA-DD-A3A2	TCGA-DD-A3A2-01	76.0	STAGE_I	5TH	2	-17	Hepatocellular_Carcinoma	LIHC	Hepatocellular_Carcinoma	Mayo_Clinic_-_Rochester	NA	-27930.0	0.0	70.059506197	0:DiseaseFree	70.059506197	0:ALIVE_OR_DEAD_TUMOR_FREE	Not_Hispanic_Or_Latino	1/5/12	0.0572	G1	No	C22.0	8170/3	C22.0	Yes	Yes	70	NA	HCC	70.059506197	1:DECEASED	357C1C08-F368-4CAE-8F20-9BE241B30479	M0	N0	T1	Tumor_Free	70.059506197	0:CENSORED	NA	No	White	No	-24	1	Primary	Female	Not_Called
lihc_tcga_pan_can_atlas_2018	TCGA-DD-A3A3	TCGA-DD-A3A3-01	45.0	STAGE_I	5TH	8	3	Hepatocellular_Carcinoma	LIHC	Hepatocellular_Carcinoma	Mayo_Clinic_-_Rochester	NA	-16708.0	0.0	17.588848341	0:DiseaseFree	17.588848341	NA	Not_Hispanic_Or_Latino	1/6/12	0.1823	G2	No	C22.0	8170/3	C22.0	Yes	Yes	49	NA	HCC	17.588848341	1:DECEASED	516C8594-2973-41E5-A5CE-76D177EDFA48	M0	N0	T1	NA	17.588848341	0:CENSORED	NA	No	Asian	NA	-12	1	Primary	Male	Not_Called
lihc_tcga_pan_can_atlas_2018	TCGA-DD-A3A4	TCGA-DD-A3A4-01	37.0	STAGE_IIIA	5TH	2	-15	Hepatocellular_Carcinoma	LIHC	Hepatocellular_Carcinoma	Mayo_Clinic_-_Rochester	NA	-13739.0	0.0	2.8602426275	1:Recurred/Progressed	20.120327448	1:DEAD_WITH_TUMOR	Not_Hispanic_Or_Latino	1/6/12	0.0564	G3	No	C22.0	8170/3	C22.0	Yes	Yes	39	Yes	HCC	20.120327448	1:DECEASED	AB35C9F9-3040-424D-A89F-DFF3A1365BC6	M0	N0	T3	With_Tumor	2.8602426275	1:PROGRESSION	NA	No	White	No	-22	1	Primary	Male	Not_Called
lihc_tcga_pan_can_atlas_2018	TCGA-DD-A3A5	TCGA-DD-A3A5-01	66.0	STAGE_III	4TH	6	-17	Hepatocellular_Carcinoma	LIHC	Hepatocellular_Carcinoma	Mayo_Clinic_-_Rochester	NA	-24288.0	0.0	2.7616135714	1:Recurred/Progressed	102.73860012	1:DEAD_WITH_TUMOR	Not_Hispanic_Or_Latino	1/5/12	0.1578	G2	No	C22.0	8170/3	C22.0	Yes	Yes	61	Yes	HCC	102.73860012	1:DECEASED	D8549D23-37D4-42BD-B472-F49BBEBD09B0	M0	N0	T3	With_Tumor	2.7616135714	1:PROGRESSION	NA	No	White	No	-22	1	Primary	Female	Not_Called
lihc_tcga_pan_can_atlas_2018	TCGA-DD-A3A6	TCGA-DD-A3A6-01	72.0	STAGE_II	4TH	1	-13	Hepatocellular_Carcinoma	LIHC	Hepatocellular_Carcinoma	Mayo_Clinic_-_Rochester	NA	-26319.0	0.0	107.11115495	0:DiseaseFree	107.11115495	0:ALIVE_OR_DEAD_TUMOR_FREE	Not_Hispanic_Or_Latino	1/6/12	0.0000	G2	No	C22.0	8170/3	C22.0	Yes	Yes	28	No	HCC	107.11115495	1:DECEASED	C4C4820B-6F4C-4CDD-B233-4D22F5933FD9	M0	N0	T2	Tumor_Free	107.11115495	0:CENSORED	NA	No	White	No	-18	1	Primary	Female	Not_Called
lihc_tcga_pan_can_atlas_2018	TCGA-DD-A3A7	TCGA-DD-A3A7-01	67.0	STAGE_IIIB	7TH	29	-5	Hepatocellular_Carcinoma	LIHC	Hepatocellular_Carcinoma	Mayo_Clinic_-_Rochester	NA	-24599.0	0.0	4.7341946938	1:Recurred/Progressed	13.775191505	1:DEAD_WITH_TUMOR	NA	4/9/13	0.4530	G3	No	C22.0	8170/3	C22.0	Yes	Yes	119	Yes	HCC	13.775191505	1:DECEASED	614C0ECF-6A84-4C86-8706-79BE5BB00991	M0	N0	T3B	With_Tumor	4.7341946938	1:PROGRESSION	NA	No	NA	No	-8	1	Primary	Male	Lost
lihc_tcga_pan_can_atlas_2018	TCGA-DD-A3A8	TCGA-DD-A3A8-01	75.0	STAGE_II	5TH	5	-21	Hepatocellular_Carcinoma	LIHC	Hepatocellular_Carcinoma	Mayo_Clinic_-_Rochester	NA	-27524.0	0.0	0.3616398724	0:DiseaseFree	0.3616398724	0:ALIVE_OR_DEAD_TUMOR_FREE	Not_Hispanic_Or_Latino	1/6/12	0.2020	G2	No	C22.0	8170/3	C22.0	Yes	Yes	112	No	HCC	0.3616398724	1:DECEASED	69D6881B-9E9A-407B-8B02-BAD5FC2455BF	M0	N0	T2	Tumor_Free	0.3616398724	0:CENSORED	NA	Yes	White	No	-20	1	Primary	Male	Not_Called
lihc_tcga_pan_can_atlas_2018	TCGA-DD-A3A9	TCGA-DD-A3A9-01	64.0	STAGE_IVB	5TH	21	-13	Hepatocellular_Carcinoma	LIHC	Hepatocellular_Carcinoma	Mayo_Clinic_-_Rochester	NA	-23526.0	0.0	NA	NA	30.607883749000003	1:DEAD_WITH_TUMOR	Not_Hispanic_Or_Latino	1/5/12	0.6334	G2	No	C22.0	8170/3	C22.0	Yes	Yes	335	Yes	HCC	30.607883749000003	1:DECEASED	457CCA7C-A8B4-414E-A3C0-7FCCF0EE2034	M1	N0	T4	With_Tumor	9.5012657396	1:PROGRESSION	NA	No	White	NA	-16	1	Primary	Female	Gained
lihc_tcga_pan_can_atlas_2018	TCGA-DD-A4NA	TCGA-DD-A4NA-01	67.0	STAGE_IIIC	6TH	13	-3	Hepatocellular_Carcinoma	LIHC	Hepatocellular_Carcinoma	Mayo_Clinic_-_Rochester	1008.0	-24603.0	0.0	33.139362856	0:DiseaseFree	33.139362856	0:ALIVE_OR_DEAD_TUMOR_FREE	Not_Hispanic_Or_Latino	12/21/12	0.3096	G3	No	C22.0	8170/3	C22.0	Yes	Yes	29	No	HCC	33.139362856	0:LIVING	BEE9D6C8-948F-4B76-97CA-B985064249EF	M0	N1	T2	Tumor_Free	33.139362856	0:CENSORED	NA	No	White	No	-10	1	Primary	Female	Not_Called
lihc_tcga_pan_can_atlas_2018	TCGA-DD-A4NB	TCGA-DD-A4NB-01	25.0	STAGE_I	7TH	0	-17	Fibrolamellar_Carcinoma	LIHC	Fibrolamellar_Carcinoma	Mayo_Clinic_-_Rochester	989.0	-9426.0	0.0	29.98323306	1:Recurred/Progressed	32.514712168	0:ALIVE_OR_DEAD_TUMOR_FREE	Not_Hispanic_Or_Latino	12/18/12	0.0850	G2	No	C22.0	8171/3	C22.0	Yes	Yes	24	Yes	FLC	32.514712168	0:LIVING	1983FADE-44F1-41E0-8983-F2CE8D649655	M0	N0	T1	Tumor_Free	29.98323306	1:PROGRESSION	NA	No	White	No	-22	1	Primary	Male	Not_Called
lihc_tcga_pan_can_atlas_2018	TCGA-DD-A4ND	TCGA-DD-A4ND-01	56.0	STAGE_I	6TH	15	-21	Hepatocellular_Carcinoma	LIHC	Hepatocellular_Carcinoma	Mayo_Clinic_-_Rochester	2746.0	-20782.0	0.0	90.27846270200001	0:DiseaseFree	90.27846270200001	0:ALIVE_OR_DEAD_TUMOR_FREE	Not_Hispanic_Or_Latino	12/18/12	0.3781	G3	No	C22.0	8170/3	C22.0	Yes	Yes	52	No	HCC	90.27846270200001	0:LIVING	C0BF9278-9CBB-4361-B4D8-AB172B67E276	M0	N0	T1	With_Tumor	0.4931452806	1:PROGRESSION	NA	Yes	White	No	-8	1	Primary	Female	Not_Called
lihc_tcga_pan_can_atlas_2018	TCGA-DD-A4NE	TCGA-DD-A4NE-01	75.0	STAGE_IIIA	7TH	NA	-11	Hepatocellular_Carcinoma	LIHC	Hepatocellular_Carcinoma	Mayo_Clinic_-_Rochester	NA	-27549.0	0.0	6.2465068876	1:Recurred/Progressed	21.698392346	1:DEAD_WITH_TUMOR	Hispanic_Or_Latino	12/21/12	NA	G3	No	C22.0	8170/3	C22.0	Yes	No	52	Yes	HCC	21.698392346	1:DECEASED	BCE25281-502E-4599-9679-32DC8462FFB1	M0	N0	T3A	With_Tumor	6.2465068876	1:PROGRESSION	NA	No	White	No	2	1	Primary	Female	NA
lihc_tcga_pan_can_atlas_2018	TCGA-DD-A4NF	TCGA-DD-A4NF-01	72.0	STAGE_I	7TH	2	-31	Hepatocellular_Carcinoma	LIHC	Hepatocellular_Carcinoma	Mayo_Clinic_-_Rochester	942.0	-26330.0	0.0	21.566886938000003	1:Recurred/Progressed	30.969523621999997	0:ALIVE_OR_DEAD_TUMOR_FREE	Not_Hispanic_Or_Latino	1/29/13	0.1189	G2	No	C22.0	8170/3	C22.0	Yes	Yes	117	Yes	HCC	30.969523621999997	0:LIVING	1043BC90-72C9-48C9-AE24-F617D0485E78	M0	N0	T1	Tumor_Free	21.566886938000003	1:PROGRESSION	NA	No	White	No	-20	1	Primary	Male	Not_Called
lihc_tcga_pan_can_atlas_2018	TCGA-DD-A4NG	TCGA-DD-A4NG-01	77.0	STAGE_IIIA	7TH	NA	-21	Hepatocellular_Carcinoma	LIHC	Hepatocellular_Carcinoma	Mayo_Clinic_-_Rochester	445.0	-28234.0	0.0	14.136831377	1:Recurred/Progressed	26.366834336	1:DEAD_WITH_TUMOR	Not_Hispanic_Or_Latino	1/29/13	NA	G2	No	C22.0	8170/3	C22.0	Yes	No	72	Yes	HCC	26.366834336	1:DECEASED	89791F8F-DC06-4A04-B166-AFBFD6CF53DE	M0	NX	T3A	With_Tumor	14.136831377	1:PROGRESSION	NA	No	White	No	-8	1	Primary	Male	NA
lihc_tcga_pan_can_atlas_2018	TCGA-DD-A4NH	TCGA-DD-A4NH-01	65.0	STAGE_IIIB	7TH	11	-5	Hepatocellular_Carcinoma	LIHC	Hepatocellular_Carcinoma	Mayo_Clinic_-_Rochester	917.0	-23865.0	0.0	5.2930926784	1:Recurred/Progressed	30.147614820999998	0:ALIVE_OR_DEAD_TUMOR_FREE	Not_Hispanic_Or_Latino	1/29/13	0.3556	G3	No	C22.0	8170/3	C22.0	Yes	Yes	48	Yes	HCC	30.147614820999998	0:LIVING	4012EA90-5768-4ACC-AF3A-BA954F493DB4	M0	N0	T3B	With_Tumor	5.2930926784	1:PROGRESSION	NA	No	White	No	10	1	Primary	Female	Not_Called
lihc_tcga_pan_can_atlas_2018	TCGA-DD-A4NI	TCGA-DD-A4NI-01	67.0	STAGE_II	7TH	4	-27	Hepatocellular_Carcinoma	LIHC	Hepatocellular_Carcinoma	Mayo_Clinic_-_Rochester	816.0	-24516.0	0.0	26.827103265	0:DiseaseFree	26.827103265	0:ALIVE_OR_DEAD_TUMOR_FREE	Not_Hispanic_Or_Latino	1/29/13	0.1340	G2	No	C22.0	8170/3	C22.0	Yes	Yes	150	No	HCC	26.827103265	0:LIVING	518AA9CC-71CF-4734-9D55-B435DA99D300	M0	NX	T2	Tumor_Free	26.827103265	0:CENSORED	NA	Yes	White	No	-28	1	Primary	Male	Not_Called
lihc_tcga_pan_can_atlas_2018	TCGA-DD-A4NJ	TCGA-DD-A4NJ-01	54.0	STAGE_II	7TH	NA	-9	Hepatocellular_Carcinoma	LIHC	Hepatocellular_Carcinoma	Mayo_Clinic_-_Rochester	928.0	-19964.0	0.0	18.04911727	1:Recurred/Progressed	30.509254693000003	0:ALIVE_OR_DEAD_TUMOR_FREE	Not_Hispanic_Or_Latino	2/5/13	0.2893	G2	No	C22.0	8170/3	C22.0	Yes	Yes	78	Yes	HCC	30.509254693000003	0:LIVING	815DFFB0-0C22-4E05-868C-26E6C553980A	M0	N0	T2	Tumor_Free	18.04911727	1:PROGRESSION	NA	No	White	No	2	1	Primary	Female	NA
lihc_tcga_pan_can_atlas_2018	TCGA-DD-A4NK	TCGA-DD-A4NK-01	80.0	STAGE_IIIA	6TH	9	-25	Hepatocellular_Carcinoma	LIHC	Hepatocellular_Carcinoma	Mayo_Clinic_-_Rochester	NA	-29244.0	0.0	2.9259953316000002	1:Recurred/Progressed	39.780385968000004	1:DEAD_WITH_TUMOR	Not_Hispanic_Or_Latino	2/5/13	0.2598	G2	No	C22.0	8170/3	C22.0	Yes	Yes	75	Yes	HCC	39.780385968000004	1:DECEASED	5B8D04B2-EF40-4216-A3BB-42520EFBE863	M0	N0	T3	With_Tumor	2.9259953316000002	1:PROGRESSION	NA	No	White	No	-24	1	Primary	Female	Not_Called
lihc_tcga_pan_can_atlas_2018	TCGA-DD-A4NL	TCGA-DD-A4NL-01	46.0	STAGE_I	6TH	0	-27	Hepatocellular_Carcinoma	LIHC	Hepatocellular_Carcinoma	Mayo_Clinic_-_Rochester	1711.0	-16874.0	0.0	56.25143834	0:DiseaseFree	56.25143834	0:ALIVE_OR_DEAD_TUMOR_FREE	Not_Hispanic_Or_Latino	2/5/13	0.0000	G1	No	C22.0	8170/3	C22.0	Yes	Yes	29	No	HCC	56.25143834	0:LIVING	E0067280-2722-46F2-A5A8-352C77B47E38	M0	N0	T1	Tumor_Free	56.25143834	0:CENSORED	NA	No	White	No	-22	1	Primary	Male	Not_Called
lihc_tcga_pan_can_atlas_2018	TCGA-DD-A4NN	TCGA-DD-A4NN-01	56.0	STAGE_I	6TH	8	-7	Hepatocellular_Carcinoma	LIHC	Hepatocellular_Carcinoma	Mayo_Clinic_-_Rochester	NA	-20548.0	0.0	5.4574744386	1:Recurred/Progressed	29.555840484	1:DEAD_WITH_TUMOR	Not_Hispanic_Or_Latino	2/5/13	0.4194	G3	No	C22.0	8170/3	C22.0	Yes	Yes	51	Yes	HCC	29.555840484	1:DECEASED	B96B7620-5506-4DEF-AFF2-5E888EAF3EA5	M0	N0	T1	With_Tumor	5.4574744386	1:PROGRESSION	NA	No	White	No	4	1	Primary	Female	Not_Called
lihc_tcga_pan_can_atlas_2018	TCGA-DD-A4NO	TCGA-DD-A4NO-01	65.0	STAGE_I	6TH	19	-19	Hepatocellular_Carcinoma	LIHC	Hepatocellular_Carcinoma	Mayo_Clinic_-_Rochester	2245.0	-24090.0	0.0	32.54758852	1:Recurred/Progressed	73.80741033	0:ALIVE_OR_DEAD_TUMOR_FREE	Not_Hispanic_Or_Latino	2/5/13	0.5991	G1	No	C22.0	8170/3	C22.0	Yes	Yes	57	Yes	HCC	73.80741033	0:LIVING	75F78C38-6854-4390-AD11-789B4E549D63	M0	N0	T1	With_Tumor	32.54758852	1:PROGRESSION	NA	No	White	No	-22	1	Primary	Male	Not_Called
lihc_tcga_pan_can_atlas_2018	TCGA-DD-A4NP	TCGA-DD-A4NP-01	32.0	STAGE_I	6TH	2	-17	Hepatocellular_Carcinoma	LIHC	Hepatocellular_Carcinoma	Mayo_Clinic_-_Rochester	3308.0	-11838.0	0.0	42.278988723000005	1:Recurred/Progressed	108.75497255	0:ALIVE_OR_DEAD_TUMOR_FREE	Not_Hispanic_Or_Latino	2/5/13	0.0279	G3	No	C22.0	8170/3	C22.0	Yes	Yes	28	Yes	HCC	108.75497255	0:LIVING	001887AA-36D0-463F-8BCA-DEC7043B4F2E	M0	N0	T1	With_Tumor	42.278988723000005	1:PROGRESSION	NA	No	White	No	-18	1	Primary	Male	Not_Called
lihc_tcga_pan_can_atlas_2018	TCGA-DD-A4NQ	TCGA-DD-A4NQ-01	60.0	STAGE_II	6TH	11	29	Hepatocellular_Carcinoma	LIHC	Hepatocellular_Carcinoma	Mayo_Clinic_-_Rochester	NA	-22111.0	0.0	4.142420357	1:Recurred/Progressed	12.262879310999999	1:DEAD_WITH_TUMOR	Hispanic_Or_Latino	2/11/13	0.2773	G3	No	C22.0	8170/3	C22.0	Yes	Yes	86	Yes	HCC	12.262879310999999	1:DECEASED	C05720FE-19C1-4CFF-819B-6806B26FC312	M0	N0	T2	With_Tumor	4.142420357	1:PROGRESSION	NA	No	White	No	14	1	Primary	Male	Not_Called
lihc_tcga_pan_can_atlas_2018	TCGA-DD-A4NR	TCGA-DD-A4NR-01	85.0	STAGE_I	6TH	7	7	Hepatocellular_Carcinoma	LIHC	Hepatocellular_Carcinoma	Mayo_Clinic_-_Rochester	NA	-31386.0	0.0	0.2958871684	0:DiseaseFree	0.2958871684	0:ALIVE_OR_DEAD_TUMOR_FREE	Not_Hispanic_Or_Latino	2/11/13	0.0672	G3	No	C22.0	8170/3	C22.0	Yes	Yes	62	No	HCC	0.2958871684	1:DECEASED	52A7F734-DA07-49C5-861D-C70DA37FF959	M0	N0	T1	NA	0.2958871684	0:CENSORED	NA	No	White	No	6	1	Primary	Female	Not_Called
lihc_tcga_pan_can_atlas_2018	TCGA-DD-A4NS	TCGA-DD-A4NS-01	61.0	STAGE_I	6TH	3	-29	Hepatocellular_Carcinoma	LIHC	Hepatocellular_Carcinoma	Mayo_Clinic_-_Rochester	NA	-22638.0	0.0	29.358582371999997	1:Recurred/Progressed	80.74432061	1:DEAD_WITH_TUMOR	Not_Hispanic_Or_Latino	2/11/13	0.0000	G2	No	C22.0	8170/3	C22.0	Yes	Yes	57	Yes	HCC	80.74432061	1:DECEASED	A6A3F07C-CED4-451B-B2E5-C93E4ED622C1	M0	N0	T1	With_Tumor	29.358582371999997	1:PROGRESSION	NA	No	White	No	-18	1	Primary	Female	Not_Called
lihc_tcga_pan_can_atlas_2018	TCGA-DD-A4NV	TCGA-DD-A4NV-01	61.0	STAGE_IIIA	6TH	17	-21	Hepatocellular_Carcinoma	LIHC	Hepatocellular_Carcinoma	Mayo_Clinic_-_Rochester	2398.0	-22438.0	0.0	78.837492192	0:DiseaseFree	78.837492192	0:ALIVE_OR_DEAD_TUMOR_FREE	Not_Hispanic_Or_Latino	2/11/13	0.1393	G1	No	C22.0	8170/3	C22.0	Yes	Yes	126	No	HCC	78.837492192	0:LIVING	8E5CE60B-2EDA-482D-B109-210DF1321AFF	M0	N0	T3	Tumor_Free	78.837492192	0:CENSORED	NA	No	White	No	-20	1	Primary	Male	Not_Called
lihc_tcga_pan_can_atlas_2018	TCGA-DD-A73A	TCGA-DD-A73A-01	71.0	STAGE_I	7TH	1	-33	Hepatocellular_Carcinoma	LIHC	Hepatocellular_Carcinoma	Mayo_Clinic_-_Rochester	728.0	-26136.0	0.0	23.933984285	0:DiseaseFree	23.933984285	0:ALIVE_OR_DEAD_TUMOR_FREE	Not_Hispanic_Or_Latino	9/30/13	0.0908	G2	No	C22.0	8170/3	C22.0	Yes	Yes	90	No	HCC	23.933984285	0:LIVING	B6C0266A-CF34-464A-808D-1D3C28DC90F2	M0	N0	T1	Tumor_Free	23.933984285	0:CENSORED	NA	No	White	No	-18	1	Primary	Male	Not_Called
lihc_tcga_pan_can_atlas_2018	TCGA-DD-A73B	TCGA-DD-A73B-01	72.0	STAGE_I	7TH	7	1	Hepatocellular_Carcinoma	LIHC	Hepatocellular_Carcinoma	Mayo_Clinic_-_Rochester	NA	-26390.0	0.0	7.8903244896	1:Recurred/Progressed	9.3040076273	1:DEAD_WITH_TUMOR	Hispanic_Or_Latino	9/30/13	0.8007	G2	No	C22.0	8170/3	C22.0	Yes	Yes	74	Yes	HCC	9.3040076273	1:DECEASED	5449C232-56F1-4E03-9421-ABA3AE180107	M0	N0	T1	With_Tumor	7.8903244896	1:PROGRESSION	NA	No	White	No	4	1	Primary	Female	Not_Called
lihc_tcga_pan_can_atlas_2018	TCGA-DD-A73C	TCGA-DD-A73C-01	65.0	STAGE_IIIA	7TH	2	-25	Hepatocellular_Carcinoma	LIHC	Hepatocellular_Carcinoma	Mayo_Clinic_-_Rochester	701.0	-23782.0	0.0	18.608015255	1:Recurred/Progressed	23.04632278	0:ALIVE_OR_DEAD_TUMOR_FREE	Not_Hispanic_Or_Latino	9/30/13	0.0467	G1	No	C22.0	8170/3	C22.0	Yes	Yes	75	Yes	HCC	23.04632278	0:LIVING	79F9331C-9E00-4277-A9D1-7C848E132134	M0	N0	T3A	Tumor_Free	18.608015255	1:PROGRESSION	NA	No	White	No	-20	1	Primary	Female	Not_Called
lihc_tcga_pan_can_atlas_2018	TCGA-DD-A73D	TCGA-DD-A73D-01	68.0	STAGE_II	7TH	9	-23	Hepatocellular_Carcinoma	LIHC	Hepatocellular_Carcinoma	Mayo_Clinic_-_Rochester	693.0	-24941.0	0.0	19.462800408	1:Recurred/Progressed	22.783311964	0:ALIVE_OR_DEAD_TUMOR_FREE	Not_Hispanic_Or_Latino	9/30/13	0.2818	G1	No	C22.0	8170/3	C22.0	Yes	Yes	66	Yes	HCC	22.783311964	0:LIVING	24170A77-94E0-4002-9D3E-A46C84E84FCA	MX	NX	T2	Tumor_Free	19.462800408	1:PROGRESSION	NA	No	White	No	-24	1	Primary	Female	Gained
lihc_tcga_pan_can_atlas_2018	TCGA-DD-A73E	TCGA-DD-A73E-01	66.0	STAGE_I	7TH	13	-33	Hepatocellular_Carcinoma	LIHC	Hepatocellular_Carcinoma	Mayo_Clinic_-_Rochester	44.0	-24377.0	0.0	1.4465594897999998	0:DiseaseFree	1.4465594897999998	0:ALIVE_OR_DEAD_TUMOR_FREE	Not_Hispanic_Or_Latino	9/30/13	0.2153	G1	No	C22.0	8170/3	C22.0	Yes	Yes	118	NA	HCC	1.4465594897999998	0:LIVING	E0863874-F7B8-49B6-A88B-5AE5F1EC2B15	M0	N0	T1	Tumor_Free	1.4465594897999998	0:CENSORED	NA	No	White	No	-18	1	Primary	Male	Not_Called
lihc_tcga_pan_can_atlas_2018	TCGA-DD-A73F	TCGA-DD-A73F-01	77.0	STAGE_I	7TH	1	-1	Hepatocellular_Carcinoma	LIHC	Hepatocellular_Carcinoma	Mayo_Clinic_-_Rochester	1085.0	-28234.0	0.0	35.670841963	0:DiseaseFree	35.670841963	0:ALIVE_OR_DEAD_TUMOR_FREE	Not_Hispanic_Or_Latino	9/30/13	0.1192	G1	No	C22.0	8170/3	C22.0	Yes	Yes	68	NA	HCC	35.670841963	0:LIVING	870C86E7-D6E1-4F9D-BB0B-BD1C66D6BCDE	M0	N0	T1	Tumor_Free	35.670841963	0:CENSORED	NA	No	White	NA	-2	1	Primary	Female	Not_Called
lihc_tcga_pan_can_atlas_2018	TCGA-DD-A73G	TCGA-DD-A73G-01	73.0	STAGE_I	6TH	19	1	Hepatocellular_Carcinoma	LIHC	Hepatocellular_Carcinoma	Mayo_Clinic_-_Rochester	3478.0	-26949.0	0.0	114.34395239999999	0:DiseaseFree	114.34395239999999	0:ALIVE_OR_DEAD_TUMOR_FREE	Not_Hispanic_Or_Latino	10/1/13	0.2450	G3	No	C22.0	8170/3	C22.0	Yes	Yes	102	No	HCC	114.34395239999999	0:LIVING	4774367C-5D8F-4B23-934A-E6D33A89DCA8	M0	N0	T1	Tumor_Free	114.34395239999999	0:CENSORED	NA	No	White	No	-20	1	Primary	Female	Not_Called
lihc_tcga_pan_can_atlas_2018	TCGA-DD-AA3A	TCGA-DD-AA3A-01	81.0	STAGE_I	6TH	11	11	Hepatocellular_Carcinoma	LIHC	Hepatocellular_Carcinoma	Mayo_Clinic_-_Rochester	NA	-29712.0	0.0	13.479304335999998	0:DiseaseFree	13.479304335999998	0:ALIVE_OR_DEAD_TUMOR_FREE	Not_Hispanic_Or_Latino	5/27/14	0.3894	G4	No	C22.0	8180/3	C22.0	Yes	Yes	44	NA	HCC	13.479304335999998	1:DECEASED	56ABD1C1-8F22-4856-8B0A-73D7E092BDB3	MX	N0	T1	Tumor_Free	13.479304335999998	0:CENSORED	NA	No	White	No	6	1	Primary	Female	Not_Called
lihc_tcga_pan_can_atlas_2018	TCGA-DD-AAC8	TCGA-DD-AAC8-01	72.0	STAGE_I	6TH	17	-3	Hepatocellular_Carcinoma	LIHC	Hepatocellular_Carcinoma	Mayo_Clinic_-_Rochester	NA	-26322.0	0.0	0.5260216326	0:DiseaseFree	0.5260216326	0:ALIVE_OR_DEAD_TUMOR_FREE	Not_Hispanic_Or_Latino	6/28/14	0.4637	G3	No	C22.0	8170/3	C22.0	Yes	Yes	509	No	HCC	0.5260216326	1:DECEASED	496BEEF9-80D9-4734-A23D-334AE1B6AAAB	M0	N0	T1	Tumor_Free	0.5260216326	0:CENSORED	NA	No	Asian	No	-14	1	Primary	Male	Not_Called
lihc_tcga_pan_can_atlas_2018	TCGA-DD-AAC9	TCGA-DD-AAC9-01	51.0	STAGE_I	6TH	2	-9	Hepatocellular_Carcinoma	LIHC	Hepatocellular_Carcinoma	Mayo_Clinic_-_Rochester	347.0	-18911.0	0.0	11.408094157999999	0:DiseaseFree	11.408094157999999	0:ALIVE_OR_DEAD_TUMOR_FREE	Not_Hispanic_Or_Latino	6/28/14	0.0915	G2	No	C22.0	8170/3	C22.0	Yes	Yes	82	No	HCC	11.408094157999999	0:LIVING	AC6A1E0C-DBA0-4B21-B12B-A501ED796BEC	M0	N0	T1	Tumor_Free	11.408094157999999	0:CENSORED	NA	No	Asian	No	-18	1	Primary	Male	Not_Called
lihc_tcga_pan_can_atlas_2018	TCGA-DD-AACA	TCGA-DD-AACA-01	65.0	STAGE_I	6TH	4	-21	Hepatocellular_Carcinoma	LIHC	Hepatocellular_Carcinoma	Mayo_Clinic_-_Rochester	2301.0	-23973.0	0.0	25.512049183000002	1:Recurred/Progressed	75.648486044	0:ALIVE_OR_DEAD_TUMOR_FREE	Not_Hispanic_Or_Latino	6/28/14	0.1647	G3	No	C22.0	8170/3	C22.0	Yes	Yes	108	Yes	HCC	75.648486044	0:LIVING	D6486001-240A-455A-980C-E06C25C61FA5	M0	N0	T1	With_Tumor	25.512049183000002	1:PROGRESSION	NA	No	Asian	No	-6	1	Primary	Male	Not_Called
lihc_tcga_pan_can_atlas_2018	TCGA-DD-AACB	TCGA-DD-AACB-01	74.0	STAGE_I	6TH	18	7	Hepatocellular_Carcinoma	LIHC	Hepatocellular_Carcinoma	Mayo_Clinic_-_Rochester	2324.0	-27103.0	0.0	76.40464214100001	0:DiseaseFree	76.40464214100001	0:ALIVE_OR_DEAD_TUMOR_FREE	Not_Hispanic_Or_Latino	6/28/14	0.4989	G3	No	C22.0	8170/3	C22.0	Yes	Yes	84	No	HCC	76.40464214100001	0:LIVING	6D2E8BC2-CA86-41C1-AE49-289E20FCE758	M0	N0	T1	Tumor_Free	76.40464214100001	0:CENSORED	NA	No	Asian	No	-4	1	Primary	Female	Gained
lihc_tcga_pan_can_atlas_2018	TCGA-DD-AACC	TCGA-DD-AACC-01	61.0	STAGE_I	6TH	5	-9	Hepatocellular_Carcinoma	LIHC	Hepatocellular_Carcinoma	Mayo_Clinic_-_Rochester	NA	-22499.0	0.0	17.654601045	1:Recurred/Progressed	55.396653187	1:DEAD_WITH_TUMOR	Not_Hispanic_Or_Latino	6/28/14	0.1642	G2	No	C22.0	8180/3	C22.0	Yes	Yes	91	Yes	HCC	55.396653187	1:DECEASED	ED8C0D53-5DB0-4B77-95EC-15971926E313	M0	N0	T1	With_Tumor	17.654601045	1:PROGRESSION	NA	No	Asian	No	-6	1	Primary	Male	Not_Called
lihc_tcga_pan_can_atlas_2018	TCGA-DD-AACD	TCGA-DD-AACD-01	48.0	STAGE_I	6TH	7	-3	Hepatocellular_Carcinoma	LIHC	Hepatocellular_Carcinoma	Mayo_Clinic_-_Rochester	NA	-17828.0	0.0	4.964329158	1:Recurred/Progressed	12.525890127	1:DEAD_WITH_TUMOR	Not_Hispanic_Or_Latino	6/28/14	0.2273	G4	No	C22.0	8170/3	C22.0	Yes	Yes	87	Yes	HCC	12.525890127	1:DECEASED	41FB30AA-63B4-4CC6-A275-B77048612FA0	M0	N0	T1	With_Tumor	4.964329158	1:PROGRESSION	NA	No	Asian	No	-18	1	Primary	Male	Not_Called
lihc_tcga_pan_can_atlas_2018	TCGA-DD-AACE	TCGA-DD-AACE-01	62.0	STAGE_I	6TH	21	-29	Hepatocellular_Carcinoma	LIHC	Hepatocellular_Carcinoma	Mayo_Clinic_-_Rochester	2184.0	-22727.0	0.0	42.048854259	1:Recurred/Progressed	71.801952855	0:ALIVE_OR_DEAD_TUMOR_FREE	Not_Hispanic_Or_Latino	6/28/14	0.5242	G3	No	C22.0	8170/3	C22.0	Yes	Yes	72	Yes	HCC	71.801952855	0:LIVING	ABBCF6BD-4683-45AC-947A-51AE6EF0A244	M0	N0	T1	With_Tumor	42.048854259	1:PROGRESSION	NA	No	Asian	No	-26	1	Primary	Male	Not_Called
lihc_tcga_pan_can_atlas_2018	TCGA-DD-AACF	TCGA-DD-AACF-01	68.0	STAGE_I	6TH	10	3	Hepatocellular_Carcinoma	LIHC	Hepatocellular_Carcinoma	Mayo_Clinic_-_Rochester	NA	-25172.0	0.0	3.9122858927999995	1:Recurred/Progressed	11.999868495	1:DEAD_WITH_TUMOR	Not_Hispanic_Or_Latino	6/28/14	0.3061	G3	No	C22.0	8170/3	C22.0	Yes	Yes	116	Yes	HCC	11.999868495	1:DECEASED	635AAD0B-9C47-4564-821F-C00DDB280D53	M0	N0	T1	With_Tumor	3.9122858927999995	1:PROGRESSION	NA	No	Asian	No	-6	1	Primary	Male	Not_Called
lihc_tcga_pan_can_atlas_2018	TCGA-DD-AACG	TCGA-DD-AACG-01	52.0	STAGE_II	6TH	18	-1	Hepatocellular_Carcinoma	LIHC	Hepatocellular_Carcinoma	Mayo_Clinic_-_Rochester	NA	-19174.0	0.0	4.109544005	1:Recurred/Progressed	15.419009107	1:DEAD_WITH_TUMOR	Not_Hispanic_Or_Latino	6/28/14	0.3885	G4	No	C22.0	8170/3	C22.0	Yes	Yes	93	Yes	HCC	15.419009107	1:DECEASED	B5BEF77A-F46C-406C-9AA8-55F7A61AA885	M0	N0	T2	With_Tumor	4.109544005	1:PROGRESSION	NA	No	Asian	No	2	1	Primary	Male	Lost
lihc_tcga_pan_can_atlas_2018	TCGA-DD-AACH	TCGA-DD-AACH-01	69.0	STAGE_II	6TH	6	5	Hepatocellular_Carcinoma	LIHC	Hepatocellular_Carcinoma	Mayo_Clinic_-_Rochester	NA	-25544.0	0.0	2.7287372193	1:Recurred/Progressed	6.410888647799999	0:ALIVE_OR_DEAD_TUMOR_FREE	Not_Hispanic_Or_Latino	6/28/14	0.3255	G3	No	C22.0	8170/3	C22.0	Yes	Yes	89	Yes	HCC	6.410888647799999	1:DECEASED	219B067C-522F-4971-B0D0-86F9971D369D	M0	N0	T2	Tumor_Free	2.7287372193	1:PROGRESSION	NA	No	Asian	No	16	1	Primary	Male	Not_Called
lihc_tcga_pan_can_atlas_2018	TCGA-DD-AACI	TCGA-DD-AACI-01	69.0	STAGE_II	6TH	25	-13	Hepatocellular_Carcinoma	LIHC	Hepatocellular_Carcinoma	Mayo_Clinic_-_Rochester	1618.0	-25236.0	0.0	47.078936121000005	1:Recurred/Progressed	53.193937601	0:ALIVE_OR_DEAD_TUMOR_FREE	Not_Hispanic_Or_Latino	6/28/14	0.3924	G3	No	C22.0	8170/3	C22.0	Yes	Yes	334	Yes	HCC	53.193937601	0:LIVING	E6FA354E-ADA7-41E0-8C8B-38520A5E6601	M0	N0	T2	With_Tumor	47.078936121000005	1:PROGRESSION	NA	No	Asian	No	-26	1	Primary	Male	Lost
lihc_tcga_pan_can_atlas_2018	TCGA-DD-AACJ	TCGA-DD-AACJ-01	75.0	STAGE_II	6TH	10	-19	Hepatocellular_Carcinoma	LIHC	Hepatocellular_Carcinoma	Mayo_Clinic_-_Rochester	2102.0	-27528.0	0.0	3.287635204	1:Recurred/Progressed	69.106091988	0:ALIVE_OR_DEAD_TUMOR_FREE	Not_Hispanic_Or_Latino	7/15/14	0.2839	G2	No	C22.0	8170/3	C22.0	Yes	Yes	89	Yes	HCC	69.106091988	0:LIVING	93AFBFA1-4D03-4105-8DDA-B095F0AB308A	M0	N0	T2	With_Tumor	3.287635204	1:PROGRESSION	NA	No	Asian	No	-20	1	Primary	Male	Not_Called
lihc_tcga_pan_can_atlas_2018	TCGA-DD-AACK	TCGA-DD-AACK-01	70.0	STAGE_I	6TH	1	-3	Hepatocellular_Carcinoma	LIHC	Hepatocellular_Carcinoma	Mayo_Clinic_-_Rochester	9.0	-25796.0	0.0	0.2958871684	0:DiseaseFree	0.2958871684	0:ALIVE_OR_DEAD_TUMOR_FREE	Not_Hispanic_Or_Latino	7/15/14	0.0316	G2	No	C22.0	8170/3	C22.0	Yes	Yes	126	NA	HCC	0.2958871684	0:LIVING	D7CD045A-0BE2-4B6D-AEFD-5D75E57BC6F6	M0	N0	T1	Tumor_Free	0.2958871684	0:CENSORED	NA	No	Asian	NA	-4	1	Primary	Male	Not_Called
lihc_tcga_pan_can_atlas_2018	TCGA-DD-AACL	TCGA-DD-AACL-01	66.0	STAGE_I	6TH	6	25	Hepatocellular_Carcinoma	LIHC	Hepatocellular_Carcinoma	Mayo_Clinic_-_Rochester	58.0	-24355.0	0.0	3.5177696682999997	0:DiseaseFree	3.5177696682999997	NA	Not_Hispanic_Or_Latino	6/29/14	0.2305	G3	No	C22.0	8170/3	C22.0	Yes	Yes	274	NA	HCC	3.5177696682999997	1:DECEASED	3DA3CFEC-5464-4DD8-9757-A0CDFE3536F8	M0	N0	T1	NA	3.5177696682999997	0:CENSORED	NA	No	Asian	No	16	1	Primary	Female	Not_Called
lihc_tcga_pan_can_atlas_2018	TCGA-DD-AACM	TCGA-DD-AACM-01	48.0	STAGE_II	6TH	7	NA	Hepatocellular_Carcinoma	LIHC	Hepatocellular_Carcinoma	Mayo_Clinic_-_Rochester	1769.0	-17590.0	0.0	36.065358188000005	1:Recurred/Progressed	58.15826675899999	0:ALIVE_OR_DEAD_TUMOR_FREE	Not_Hispanic_Or_Latino	6/29/14	0.2630	G3	No	C22.0	8170/3	C22.0	Yes	No	55	Yes	HCC	58.15826675899999	0:LIVING	173088ED-6BC0-4CCF-80E7-C647028CCCD6	M0	N0	T2	With_Tumor	36.065358188000005	1:PROGRESSION	NA	No	Asian	No	NA	1	Primary	Male	NA
lihc_tcga_pan_can_atlas_2018	TCGA-DD-AACN	TCGA-DD-AACN-01	32.0	STAGE_I	6TH	14	-27	Hepatocellular_Carcinoma	LIHC	Hepatocellular_Carcinoma	Mayo_Clinic_-_Rochester	1302.0	-12007.0	0.0	11.736857678	1:Recurred/Progressed	42.805010356	0:ALIVE_OR_DEAD_TUMOR_FREE	Not_Hispanic_Or_Latino	6/29/14	0.3863	G3	No	C22.0	8170/3	C22.0	Yes	Yes	44	Yes	HCC	42.805010356	0:LIVING	0AFD4283-7311-4D69-A2F5-779628DA45FC	M0	N0	T1	With_Tumor	11.736857678	1:PROGRESSION	NA	No	Asian	No	-20	1	Primary	Male	Not_Called
lihc_tcga_pan_can_atlas_2018	TCGA-DD-AACO	TCGA-DD-AACO-01	40.0	STAGE_I	6TH	10	-15	Hepatocellular_Carcinoma	LIHC	Hepatocellular_Carcinoma	Mayo_Clinic_-_Rochester	1876.0	-14796.0	0.0	15.747772627	1:Recurred/Progressed	61.676036427	0:ALIVE_OR_DEAD_TUMOR_FREE	Not_Hispanic_Or_Latino	6/29/14	0.3406	G3	No	C22.0	8170/3	C22.0	Yes	Yes	42	Yes	HCC	61.676036427	0:LIVING	34413807-07BE-4204-B095-5E1DD1ED87DC	M0	N0	T1	With_Tumor	15.747772627	1:PROGRESSION	NA	No	Asian	No	-12	1	Primary	Male	Lost
lihc_tcga_pan_can_atlas_2018	TCGA-DD-AACP	TCGA-DD-AACP-01	64.0	STAGE_I	6TH	21	17	Hepatocellular_Carcinoma	LIHC	Hepatocellular_Carcinoma	Mayo_Clinic_-_Rochester	415.0	-23728.0	0.0	13.643686097	0:DiseaseFree	13.643686097	0:ALIVE_OR_DEAD_TUMOR_FREE	Not_Hispanic_Or_Latino	6/29/14	0.5549	G3	No	C22.0	8170/3	C22.0	Yes	Yes	170	No	HCC	13.643686097	0:LIVING	7AD77384-0946-4FB5-9B10-BDC8A5FC8D87	M0	N0	T1	NA	13.643686097	0:CENSORED	NA	No	Asian	No	20	1	Primary	Male	Not_Called
lihc_tcga_pan_can_atlas_2018	TCGA-DD-AACQ	TCGA-DD-AACQ-01	50.0	STAGE_II	6TH	4	-27	Hepatocellular_Carcinoma	LIHC	Hepatocellular_Carcinoma	Mayo_Clinic_-_Rochester	429.0	-18429.0	0.0	3.4520169642000003	1:Recurred/Progressed	14.202584081	1:DEAD_WITH_TUMOR	Not_Hispanic_Or_Latino	6/29/14	0.1466	G3	No	C22.0	8170/3	C22.0	Yes	Yes	206	Yes	HCC	14.202584081	1:DECEASED	0F34D654-8984-4B8B-B345-67066D611513	M0	N0	T2	With_Tumor	3.4520169642000003	1:PROGRESSION	NA	No	Asian	No	-16	1	Primary	Male	Not_Called
lihc_tcga_pan_can_atlas_2018	TCGA-DD-AACS	TCGA-DD-AACS-01	39.0	STAGE_I	6TH	6	-21	Hepatocellular_Carcinoma	LIHC	Hepatocellular_Carcinoma	Mayo_Clinic_-_Rochester	1804.0	-14473.0	0.0	59.30893908	0:DiseaseFree	59.30893908	0:ALIVE_OR_DEAD_TUMOR_FREE	Not_Hispanic_Or_Latino	6/29/14	0.3606	G3	No	C22.0	8170/3	C22.0	Yes	Yes	46	No	HCC	59.30893908	0:LIVING	82D6268A-DE59-4A14-ABD2-7492178FA5BD	M0	N0	T1	Tumor_Free	59.30893908	0:CENSORED	NA	No	Asian	No	-6	1	Primary	Male	Not_Called
lihc_tcga_pan_can_atlas_2018	TCGA-DD-AACT	TCGA-DD-AACT-01	69.0	STAGE_I	7TH	12	-19	Hepatocellular_Carcinoma	LIHC	Hepatocellular_Carcinoma	Mayo_Clinic_-_Rochester	1562.0	-25292.0	0.0	51.35286188600001	0:DiseaseFree	51.35286188600001	0:ALIVE_OR_DEAD_TUMOR_FREE	Not_Hispanic_Or_Latino	6/29/14	0.2785	G2	No	C22.0	8170/3	C22.0	Yes	Yes	179	No	HCC	51.35286188600001	0:LIVING	3EA084C5-3783-4FDE-B341-5914D2EDB977	M0	N0	T1	Tumor_Free	51.35286188600001	0:CENSORED	NA	No	Asian	No	-18	1	Primary	Female	Not_Called
lihc_tcga_pan_can_atlas_2018	TCGA-DD-AACU	TCGA-DD-AACU-01	59.0	STAGE_I	7TH	25	-23	Hepatocellular_Carcinoma	LIHC	Hepatocellular_Carcinoma	Mayo_Clinic_-_Rochester	1567.0	-21606.0	0.0	51.517243647	0:DiseaseFree	51.517243647	0:ALIVE_OR_DEAD_TUMOR_FREE	Not_Hispanic_Or_Latino	6/29/14	0.7387	G3	No	C22.0	8170/3	C22.0	Yes	Yes	113	No	HCC	51.517243647	0:LIVING	88B6181C-1086-42DF-8BB9-1069EC2DC675	M0	N0	T1	Tumor_Free	51.517243647	0:CENSORED	NA	No	Asian	No	-18	1	Primary	Male	Not_Called
lihc_tcga_pan_can_atlas_2018	TCGA-DD-AACV	TCGA-DD-AACV-01	53.0	STAGE_I	7TH	8	-7	Hepatocellular_Carcinoma	LIHC	Hepatocellular_Carcinoma	Mayo_Clinic_-_Rochester	1531.0	-19660.0	0.0	11.309465102	1:Recurred/Progressed	50.333694973	0:ALIVE_OR_DEAD_TUMOR_FREE	Not_Hispanic_Or_Latino	6/29/14	0.3430	G3	No	C22.0	8170/3	C22.0	Yes	Yes	104	Yes	HCC	50.333694973	0:LIVING	8E79EA29-787E-4A33-8465-9891776F47ED	M0	N0	T1	With_Tumor	11.309465102	1:PROGRESSION	NA	No	Asian	No	-2	1	Primary	Male	Not_Called
lihc_tcga_pan_can_atlas_2018	TCGA-DD-AACW	TCGA-DD-AACW-01	43.0	STAGE_I	7TH	5	-25	Hepatocellular_Carcinoma	LIHC	Hepatocellular_Carcinoma	Mayo_Clinic_-_Rochester	1424.0	-15872.0	0.0	46.815925305	0:DiseaseFree	46.815925305	0:ALIVE_OR_DEAD_TUMOR_FREE	Not_Hispanic_Or_Latino	6/29/14	0.2117	G3	No	C22.0	8170/3	C22.0	Yes	Yes	48	No	HCC	46.815925305	0:LIVING	67A00F5F-C753-48F9-BC24-8287F50EC776	M0	N0	T1	Tumor_Free	46.815925305	0:CENSORED	NA	No	Asian	No	-6	1	Primary	Male	Not_Called
lihc_tcga_pan_can_atlas_2018	TCGA-DD-AACX	TCGA-DD-AACX-01	66.0	STAGE_II	7TH	5	1	Hepatocellular_Carcinoma	LIHC	Hepatocellular_Carcinoma	Mayo_Clinic_-_Rochester	170.0	-24329.0	0.0	1.3808067857	1:Recurred/Progressed	5.588979846799999	0:ALIVE_OR_DEAD_TUMOR_FREE	Not_Hispanic_Or_Latino	6/29/14	0.1116	G3	No	C22.0	8170/3	C22.0	Yes	Yes	115	Yes	HCC	5.588979846799999	0:LIVING	431A72E1-EA03-4E40-89C4-2F02D454C897	M0	N0	T2	With_Tumor	1.3808067857	1:PROGRESSION	NA	No	Asian	No	0	1	Primary	Male	Not_Called
lihc_tcga_pan_can_atlas_2018	TCGA-DD-AACY	TCGA-DD-AACY-01	61.0	STAGE_I	7TH	6	-15	Hepatocellular_Carcinoma	LIHC	Hepatocellular_Carcinoma	Mayo_Clinic_-_Rochester	1450.0	-22332.0	0.0	25.512049183000002	1:Recurred/Progressed	47.670710458	0:ALIVE_OR_DEAD_TUMOR_FREE	Not_Hispanic_Or_Latino	6/29/14	0.2393	G3	No	C22.0	8170/3	C22.0	Yes	Yes	81	Yes	HCC	47.670710458	0:LIVING	D884561B-5828-4C47-ACD7-3F02E181B596	M0	N0	T1	With_Tumor	25.512049183000002	1:PROGRESSION	NA	No	Asian	No	-26	1	Primary	Male	Not_Called
lihc_tcga_pan_can_atlas_2018	TCGA-DD-AACZ	TCGA-DD-AACZ-01	63.0	STAGE_I	7TH	23	15	Hepatocellular_Carcinoma	LIHC	Hepatocellular_Carcinoma	Mayo_Clinic_-_Rochester	NA	-23230.0	0.0	2.8931189795	1:Recurred/Progressed	5.6218561988	0:ALIVE_OR_DEAD_TUMOR_FREE	Not_Hispanic_Or_Latino	6/29/14	0.3951	G4	No	C22.0	8170/3	C22.0	Yes	Yes	156	Yes	HCC	5.6218561988	1:DECEASED	CCE2BB32-84CB-4991-9628-1EA408A9B11A	M0	N0	T1	Tumor_Free	2.8931189795	1:PROGRESSION	NA	No	Asian	No	4	1	Primary	Female	Gained
lihc_tcga_pan_can_atlas_2018	TCGA-DD-AAD0	TCGA-DD-AAD0-01	73.0	STAGE_I	7TH	4	-9	Hepatocellular_Carcinoma	LIHC	Hepatocellular_Carcinoma	Mayo_Clinic_-_Rochester	137.0	-26781.0	0.0	1.5451885459	1:Recurred/Progressed	4.5040602295	0:ALIVE_OR_DEAD_TUMOR_FREE	Not_Hispanic_Or_Latino	6/29/14	0.1663	G2	No	C22.0	8170/3	C22.0	Yes	Yes	104	Yes	HCC	4.5040602295	0:LIVING	09790A9B-CC2F-4D7E-A971-8FB4ECD9F791	M0	N0	T1	With_Tumor	1.5451885459	1:PROGRESSION	NA	No	Asian	No	-4	1	Primary	Female	Not_Called
lihc_tcga_pan_can_atlas_2018	TCGA-DD-AAD1	TCGA-DD-AAD1-01	51.0	STAGE_I	7TH	7	-25	Hepatocellular_Carcinoma	LIHC	Hepatocellular_Carcinoma	Mayo_Clinic_-_Rochester	564.0	-18794.0	0.0	NA	NA	18.542262551	0:ALIVE_OR_DEAD_TUMOR_FREE	Not_Hispanic_Or_Latino	6/29/14	0.1423	G4	No	C22.0	8170/3	C22.0	Yes	Yes	112	Yes	HCC	18.542262551	0:LIVING	1F482810-433A-4D46-B81B-F7909FFF8C09	M0	N0	T1	With_Tumor	4.1752967091	1:PROGRESSION	NA	No	Asian	No	-20	1	Primary	Female	Not_Called
lihc_tcga_pan_can_atlas_2018	TCGA-DD-AAD2	TCGA-DD-AAD2-01	66.0	STAGE_I	7TH	5	-9	Hepatocellular_Carcinoma	LIHC	Hepatocellular_Carcinoma	Mayo_Clinic_-_Rochester	658.0	-24221.0	0.0	21.632639641999997	0:DiseaseFree	21.632639641999997	0:ALIVE_OR_DEAD_TUMOR_FREE	Not_Hispanic_Or_Latino	6/29/14	0.1233	G2	No	C22.0	8170/3	C22.0	Yes	Yes	76	No	HCC	21.632639641999997	0:LIVING	03F5DE7D-45A9-4A73-8C61-ED816D4A3AC5	M0	N0	T1	Tumor_Free	21.632639641999997	0:CENSORED	NA	No	Asian	No	-18	1	Primary	Male	Not_Called
lihc_tcga_pan_can_atlas_2018	TCGA-DD-AAD3	TCGA-DD-AAD3-01	43.0	STAGE_I	7TH	8	-25	Hepatocellular_Carcinoma	LIHC	Hepatocellular_Carcinoma	Mayo_Clinic_-_Rochester	1295.0	-15706.0	0.0	42.574875892	0:DiseaseFree	42.574875892	0:ALIVE_OR_DEAD_TUMOR_FREE	Not_Hispanic_Or_Latino	6/29/14	0.2379	G2	No	C22.0	8170/3	C22.0	Yes	Yes	66	No	HCC	42.574875892	0:LIVING	0D13229A-304A-48A6-A761-12E68E94A4B4	M0	N0	T1	Tumor_Free	42.574875892	0:CENSORED	NA	No	Asian	No	-18	1	Primary	Male	Not_Called
lihc_tcga_pan_can_atlas_2018	TCGA-DD-AAD5	TCGA-DD-AAD5-01	54.0	STAGE_I	7TH	16	19	Hepatocellular_Carcinoma	LIHC	Hepatocellular_Carcinoma	Mayo_Clinic_-_Rochester	1345.0	-19748.0	0.0	4.2739257652	1:Recurred/Progressed	44.21869349399999	0:ALIVE_OR_DEAD_TUMOR_FREE	Not_Hispanic_Or_Latino	7/7/14	0.4696	G3	No	C22.0	8170/3	C22.0	Yes	Yes	120	Yes	HCC	44.21869349399999	0:LIVING	6312D5B5-68AD-4D4F-A0A9-03D895AE30F9	M0	N0	T1	With_Tumor	4.2739257652	1:PROGRESSION	NA	No	Asian	No	8	1	Primary	Male	Gained
lihc_tcga_pan_can_atlas_2018	TCGA-DD-AAD6	TCGA-DD-AAD6-01	66.0	STAGE_IIIA	7TH	9	-21	Hepatocellular_Carcinoma	LIHC	Hepatocellular_Carcinoma	Mayo_Clinic_-_Rochester	672.0	-24185.0	0.0	1.643817602	1:Recurred/Progressed	22.092908571	0:ALIVE_OR_DEAD_TUMOR_FREE	Not_Hispanic_Or_Latino	7/7/14	0.2301	G3	No	C22.0	8170/3	C22.0	Yes	Yes	94	Yes	HCC	22.092908571	0:LIVING	418E79D1-51C7-4CEF-A1B6-E291FB13C2A5	M0	N0	T3A	Tumor_Free	1.643817602	1:PROGRESSION	NA	No	Asian	No	0	1	Primary	Male	Not_Called
lihc_tcga_pan_can_atlas_2018	TCGA-DD-AAD8	TCGA-DD-AAD8-01	73.0	STAGE_I	7TH	17	-23	Hepatocellular_Carcinoma	LIHC	Hepatocellular_Carcinoma	Mayo_Clinic_-_Rochester	1219.0	-26781.0	0.0	40.076273137	0:DiseaseFree	40.076273137	0:ALIVE_OR_DEAD_TUMOR_FREE	Not_Hispanic_Or_Latino	7/7/14	0.6672	G2	No	C22.0	8170/3	C22.0	Yes	Yes	109	No	HCC	40.076273137	0:LIVING	24B66729-242B-4771-819D-77C9A1FCBB10	M0	N0	T1	Tumor_Free	40.076273137	0:CENSORED	NA	No	Asian	No	-8	1	Primary	Female	Lost
lihc_tcga_pan_can_atlas_2018	TCGA-DD-AADA	TCGA-DD-AADA-01	66.0	STAGE_I	7TH	8	-29	Hepatocellular_Carcinoma	LIHC	Hepatocellular_Carcinoma	Mayo_Clinic_-_Rochester	1233.0	-24288.0	0.0	40.536542065	0:DiseaseFree	40.536542065	0:ALIVE_OR_DEAD_TUMOR_FREE	Not_Hispanic_Or_Latino	7/7/14	0.2453	G3	No	C22.0	8170/3	C22.0	Yes	Yes	113	No	HCC	40.536542065	0:LIVING	E50EDBA1-8EC4-47E7-A01E-9F1B2CD75FD7	M0	N0	T1	Tumor_Free	40.536542065	0:CENSORED	NA	No	Asian	No	-18	1	Primary	Female	Lost
lihc_tcga_pan_can_atlas_2018	TCGA-DD-AADB	TCGA-DD-AADB-01	51.0	STAGE_I	7TH	9	-3	Hepatocellular_Carcinoma	LIHC	Hepatocellular_Carcinoma	Mayo_Clinic_-_Rochester	1242.0	-18728.0	0.0	40.832429234	0:DiseaseFree	40.832429234	0:ALIVE_OR_DEAD_TUMOR_FREE	Not_Hispanic_Or_Latino	7/7/14	0.2742	G4	No	C22.0	8170/3	C22.0	Yes	Yes	112	No	HCC	40.832429234	0:LIVING	5EAAF7AE-36AF-4FB4-8940-E0861983CEB0	M0	N0	T1	Tumor_Free	40.832429234	0:CENSORED	NA	No	Asian	No	8	1	Primary	Male	Not_Called
lihc_tcga_pan_can_atlas_2018	TCGA-DD-AADC	TCGA-DD-AADC-01	53.0	STAGE_I	7TH	10	-5	Hepatocellular_Carcinoma	LIHC	Hepatocellular_Carcinoma	Mayo_Clinic_-_Rochester	NA	-19527.0	0.0	3.320511556	1:Recurred/Progressed	13.972449617	1:DEAD_WITH_TUMOR	Not_Hispanic_Or_Latino	7/7/14	0.3904	G3	No	C22.0	8170/3	C22.0	Yes	Yes	81	Yes	HCC	13.972449617	1:DECEASED	4100FD8B-CF37-4E63-A73D-95C9C392D606	M0	N0	T1	With_Tumor	3.320511556	1:PROGRESSION	NA	No	Asian	No	8	1	Primary	Male	Not_Called
lihc_tcga_pan_can_atlas_2018	TCGA-DD-AADD	TCGA-DD-AADD-01	51.0	STAGE_I	7TH	16	-17	Hepatocellular_Carcinoma	LIHC	Hepatocellular_Carcinoma	Mayo_Clinic_-_Rochester	1231.0	-18752.0	0.0	40.470789361	0:DiseaseFree	40.470789361	0:ALIVE_OR_DEAD_TUMOR_FREE	Not_Hispanic_Or_Latino	7/7/14	0.4162	G4	No	C22.0	8170/3	C22.0	Yes	Yes	83	No	HCC	40.470789361	0:LIVING	B44F664C-444C-4C64-A407-52FD9B55F178	M0	N0	T1	Tumor_Free	40.470789361	0:CENSORED	NA	No	Asian	No	0	1	Primary	Male	Not_Called
lihc_tcga_pan_can_atlas_2018	TCGA-DD-AADE	TCGA-DD-AADE-01	50.0	STAGE_I	7TH	3	NA	Hepatocellular_Carcinoma	LIHC	Hepatocellular_Carcinoma	Mayo_Clinic_-_Rochester	1202.0	-18482.0	0.0	5.5232271427	1:Recurred/Progressed	39.517375152	0:ALIVE_OR_DEAD_TUMOR_FREE	Not_Hispanic_Or_Latino	7/7/14	0.0727	G4	No	C22.0	8170/3	C22.0	Yes	No	113	Yes	HCC	39.517375152	0:LIVING	0904FD43-E25C-4D0F-ACEE-29FAA3FD933B	M0	N0	T1	With_Tumor	5.5232271427	1:PROGRESSION	NA	No	Asian	No	NA	1	Primary	Male	Not_Called
lihc_tcga_pan_can_atlas_2018	TCGA-DD-AADF	TCGA-DD-AADF-01	64.0	STAGE_I	7TH	11	-7	Hepatocellular_Carcinoma	LIHC	Hepatocellular_Carcinoma	Mayo_Clinic_-_Rochester	NA	-23614.0	0.0	3.7807804845999997	0:DiseaseFree	3.7807804845999997	0:ALIVE_OR_DEAD_TUMOR_FREE	Not_Hispanic_Or_Latino	7/7/14	0.3770	G4	No	C22.0	8170/3	C22.0	Yes	Yes	213	No	HCC	3.7807804845999997	1:DECEASED	70BB26B8-B38B-4E79-90E7-033A38405B00	M0	N0	T1	Tumor_Free	3.7807804845999997	0:CENSORED	NA	No	Asian	No	0	1	Primary	Female	Gained
lihc_tcga_pan_can_atlas_2018	TCGA-DD-AADG	TCGA-DD-AADG-01	70.0	STAGE_IIIA	7TH	6	-19	Hepatocellular_Carcinoma	LIHC	Hepatocellular_Carcinoma	Mayo_Clinic_-_Rochester	1145.0	-25887.0	0.0	8.8766150508	1:Recurred/Progressed	37.643423086	0:ALIVE_OR_DEAD_TUMOR_FREE	Not_Hispanic_Or_Latino	7/7/14	0.1796	G3	No	C22.0	8170/3	C22.0	Yes	Yes	161	Yes	HCC	37.643423086	0:LIVING	89D1261C-6D93-4298-A2AF-B5FF52BE0CB6	M0	N0	T3A	Tumor_Free	8.8766150508	1:PROGRESSION	NA	No	Asian	No	-22	1	Primary	Male	Not_Called
lihc_tcga_pan_can_atlas_2018	TCGA-DD-AADI	TCGA-DD-AADI-01	43.0	STAGE_I	7TH	5	-17	Hepatocellular_Carcinoma	LIHC	Hepatocellular_Carcinoma	Mayo_Clinic_-_Rochester	1085.0	-15928.0	0.0	35.670841963	0:DiseaseFree	35.670841963	0:ALIVE_OR_DEAD_TUMOR_FREE	Not_Hispanic_Or_Latino	7/7/14	0.2673	G3	No	C22.0	8170/3	C22.0	Yes	Yes	106	No	HCC	35.670841963	0:LIVING	97472E71-66EB-434B-81B0-D727765F44CB	M0	N0	T1	Tumor_Free	35.670841963	0:CENSORED	NA	No	Asian	No	-22	1	Primary	Female	Not_Called
lihc_tcga_pan_can_atlas_2018	TCGA-DD-AADJ	TCGA-DD-AADJ-01	70.0	STAGE_I	7TH	5	-13	Hepatocellular_Carcinoma	LIHC	Hepatocellular_Carcinoma	Mayo_Clinic_-_Rochester	1066.0	-25863.0	0.0	35.046191275	0:DiseaseFree	35.046191275	0:ALIVE_OR_DEAD_TUMOR_FREE	Not_Hispanic_Or_Latino	7/7/14	0.1709	G3	No	C22.0	8170/3	C22.0	Yes	Yes	60	No	HCC	35.046191275	0:LIVING	1D880AEA-9EFE-4A43-8A6A-6A81801DA9E0	M0	N0	T1	Tumor_Free	35.046191275	0:CENSORED	NA	No	Asian	No	-18	1	Primary	Female	Not_Called
lihc_tcga_pan_can_atlas_2018	TCGA-DD-AADK	TCGA-DD-AADK-01	68.0	STAGE_II	7TH	9	-11	Hepatocellular_Carcinoma	LIHC	Hepatocellular_Carcinoma	Mayo_Clinic_-_Rochester	1049.0	-25046.0	0.0	34.48729329	0:DiseaseFree	34.48729329	0:ALIVE_OR_DEAD_TUMOR_FREE	Not_Hispanic_Or_Latino	7/14/14	0.3122	G3	No	C22.0	8170/3	C22.0	Yes	Yes	56	No	HCC	34.48729329	0:LIVING	40F30FFB-51DE-4786-A88F-16C170AAC207	M0	N0	T2	Tumor_Free	34.48729329	0:CENSORED	NA	No	Asian	No	-16	1	Primary	Female	Not_Called
lihc_tcga_pan_can_atlas_2018	TCGA-DD-AADL	TCGA-DD-AADL-01	58.0	STAGE_I	7TH	14	-15	Hepatocellular_Carcinoma	LIHC	Hepatocellular_Carcinoma	Mayo_Clinic_-_Rochester	636.0	-21512.0	0.0	20.909359897	0:DiseaseFree	20.909359897	0:ALIVE_OR_DEAD_TUMOR_FREE	Not_Hispanic_Or_Latino	7/7/14	0.4500	G4	No	C22.0	8170/3	C22.0	Yes	Yes	122	No	HCC	20.909359897	0:LIVING	A7F7E313-4636-4C54-B2B7-F5928A8368E4	M0	N0	T1	Tumor_Free	20.909359897	0:CENSORED	NA	No	Asian	No	-10	1	Primary	Male	Not_Called
lihc_tcga_pan_can_atlas_2018	TCGA-DD-AADM	TCGA-DD-AADM-01	58.0	STAGE_II	7TH	5	-9	Hepatocellular_Carcinoma	LIHC	Hepatocellular_Carcinoma	Mayo_Clinic_-_Rochester	NA	-21349.0	0.0	0.3945162245	0:DiseaseFree	0.3945162245	0:ALIVE_OR_DEAD_TUMOR_FREE	Not_Hispanic_Or_Latino	7/7/14	0.2796	G3	No	C22.0	8170/3	C22.0	Yes	Yes	169	No	HCC	0.3945162245	1:DECEASED	62C02DA8-E4B4-4294-9923-8992D187FC7B	M0	N0	T2	Tumor_Free	0.3945162245	0:CENSORED	NA	No	Asian	No	-14	1	Primary	Male	Not_Called
lihc_tcga_pan_can_atlas_2018	TCGA-DD-AADN	TCGA-DD-AADN-01	59.0	STAGE_I	7TH	17	5	Hepatocellular_Carcinoma	LIHC	Hepatocellular_Carcinoma	Mayo_Clinic_-_Rochester	898.0	-21632.0	0.0	29.522964132	0:DiseaseFree	29.522964132	0:ALIVE_OR_DEAD_TUMOR_FREE	Not_Hispanic_Or_Latino	7/7/14	0.3785	G4	No	C22.0	8170/3	C22.0	Yes	Yes	105	No	HCC	29.522964132	0:LIVING	32E39C1D-B8E8-4EFE-B451-8EFB112D3518	MX	NX	T1	Tumor_Free	29.522964132	0:CENSORED	NA	No	Asian	No	0	1	Primary	Male	Gained
lihc_tcga_pan_can_atlas_2018	TCGA-DD-AADO	TCGA-DD-AADO-01	55.0	STAGE_I	7TH	20	-9	Hepatocellular_Carcinoma	LIHC	Hepatocellular_Carcinoma	Mayo_Clinic_-_Rochester	453.0	-20139.0	0.0	14.892987474000002	0:DiseaseFree	14.892987474000002	0:ALIVE_OR_DEAD_TUMOR_FREE	Not_Hispanic_Or_Latino	7/7/14	0.4877	G3	No	C22.0	8170/3	C22.0	Yes	Yes	199	No	HCC	14.892987474000002	0:LIVING	9F056388-7529-4FD1-AF11-C82CC350F51C	M0	N0	T1	Tumor_Free	14.892987474000002	0:CENSORED	NA	No	Asian	No	-14	1	Primary	Male	Not_Called
lihc_tcga_pan_can_atlas_2018	TCGA-DD-AADP	TCGA-DD-AADP-01	45.0	STAGE_I	7TH	7	-23	Hepatocellular_Carcinoma	LIHC	Hepatocellular_Carcinoma	Mayo_Clinic_-_Rochester	458.0	-16760.0	0.0	15.057369234000001	0:DiseaseFree	15.057369234000001	0:ALIVE_OR_DEAD_TUMOR_FREE	Not_Hispanic_Or_Latino	7/7/14	0.2758	G3	No	C22.0	8170/3	C22.0	Yes	Yes	97	No	HCC	15.057369234000001	0:LIVING	96D42ECC-1157-453A-9661-9248DDF8F273	M0	N0	T1	Tumor_Free	15.057369234000001	0:CENSORED	NA	No	Asian	No	-14	1	Primary	Male	Not_Called
lihc_tcga_pan_can_atlas_2018	TCGA-DD-AADQ	TCGA-DD-AADQ-01	59.0	STAGE_II	7TH	8	-9	Hepatocellular_Carcinoma	LIHC	Hepatocellular_Carcinoma	Mayo_Clinic_-_Rochester	436.0	-21756.0	0.0	14.334089489	0:DiseaseFree	14.334089489	0:ALIVE_OR_DEAD_TUMOR_FREE	Not_Hispanic_Or_Latino	7/7/14	0.1948	G3	No	C22.0	8170/3	C22.0	Yes	Yes	116	No	HCC	14.334089489	0:LIVING	485D283A-552C-485A-84FB-3ABDB98DC797	M0	N0	T2	Tumor_Free	14.334089489	0:CENSORED	NA	No	Asian	No	-20	1	Primary	Male	Not_Called
lihc_tcga_pan_can_atlas_2018	TCGA-DD-AADR	TCGA-DD-AADR-01	58.0	STAGE_I	6TH	NA	-5	Hepatocellular_Carcinoma	LIHC	Hepatocellular_Carcinoma	Mayo_Clinic_-_Rochester	2028.0	-21217.0	0.0	55.889798468	1:Recurred/Progressed	66.673241937	0:ALIVE_OR_DEAD_TUMOR_FREE	Not_Hispanic_Or_Latino	7/7/14	0.2706	G3	No	C22.0	8170/3	C22.0	Yes	Yes	86	Yes	HCC	66.673241937	0:LIVING	899D8EA5-49DC-4970-8848-EA6EA088A272	M0	N0	T1	Tumor_Free	55.889798468	1:PROGRESSION	NA	No	Asian	No	-2	1	Primary	Male	NA
lihc_tcga_pan_can_atlas_2018	TCGA-DD-AADS	TCGA-DD-AADS-01	63.0	STAGE_I	7TH	5	-9	Hepatocellular_Carcinoma	LIHC	Hepatocellular_Carcinoma	Mayo_Clinic_-_Rochester	474.0	-23227.0	0.0	15.583390867	0:DiseaseFree	15.583390867	0:ALIVE_OR_DEAD_TUMOR_FREE	Not_Hispanic_Or_Latino	7/7/14	0.0880	G2	No	C22.0	8170/3	C22.0	Yes	Yes	133	No	HCC	15.583390867	0:LIVING	460A3CBD-C63C-4E6F-B670-2619687AC5A0	M0	N0	T1	Tumor_Free	15.583390867	0:CENSORED	NA	No	Asian	No	-22	1	Primary	Male	Not_Called
lihc_tcga_pan_can_atlas_2018	TCGA-DD-AADU	TCGA-DD-AADU-01	60.0	STAGE_II	7TH	26	-23	Hepatocellular_Carcinoma	LIHC	Hepatocellular_Carcinoma	Mayo_Clinic_-_Rochester	554.0	-21940.0	0.0	18.21349903	0:DiseaseFree	18.21349903	0:ALIVE_OR_DEAD_TUMOR_FREE	Not_Hispanic_Or_Latino	7/14/14	0.8187	G3	No	C22.0	8170/3	C22.0	Yes	Yes	83	No	HCC	18.21349903	0:LIVING	CF358FB8-866C-4780-A550-D6C1C30B8C63	M0	N0	T2	Tumor_Free	18.21349903	0:CENSORED	NA	No	Asian	No	-20	1	Primary	Male	Lost
lihc_tcga_pan_can_atlas_2018	TCGA-DD-AADV	TCGA-DD-AADV-01	50.0	STAGE_I	7TH	6	-21	Hepatocellular_Carcinoma	LIHC	Hepatocellular_Carcinoma	Mayo_Clinic_-_Rochester	574.0	-18300.0	0.0	18.871026071	0:DiseaseFree	18.871026071	0:ALIVE_OR_DEAD_TUMOR_FREE	Not_Hispanic_Or_Latino	7/14/14	0.3895	G3	No	C22.0	8170/3	C22.0	Yes	Yes	95	No	HCC	18.871026071	0:LIVING	4C78B999-4797-4E19-8BC5-9FFD01CF768A	M0	N0	T1	Tumor_Free	18.871026071	0:CENSORED	NA	Yes	Asian	No	2	1	Primary	Male	Not_Called
lihc_tcga_pan_can_atlas_2018	TCGA-DD-AADW	TCGA-DD-AADW-01	48.0	STAGE_I	7TH	5	-19	Hepatocellular_Carcinoma	LIHC	Hepatocellular_Carcinoma	Mayo_Clinic_-_Rochester	587.0	-17781.0	0.0	12.690271887	1:Recurred/Progressed	19.298418647000002	0:ALIVE_OR_DEAD_TUMOR_FREE	Not_Hispanic_Or_Latino	7/14/14	0.3124	G3	No	C22.0	8170/3	C22.0	Yes	Yes	45	Yes	HCC	19.298418647000002	0:LIVING	1BCF1762-7926-45F6-A367-D45FC3AF7BC3	M0	N0	T1	Tumor_Free	12.690271887	1:PROGRESSION	NA	No	Asian	No	4	1	Primary	Male	Gained
lihc_tcga_pan_can_atlas_2018	TCGA-DD-AADY	TCGA-DD-AADY-01	55.0	STAGE_I	7TH	9	-21	Hepatocellular_Carcinoma	LIHC	Hepatocellular_Carcinoma	Mayo_Clinic_-_Rochester	555.0	-20233.0	0.0	18.246375382	0:DiseaseFree	18.246375382	0:ALIVE_OR_DEAD_TUMOR_FREE	Not_Hispanic_Or_Latino	7/14/14	0.9251	G2	No	C22.0	8170/3	C22.0	Yes	Yes	48	No	HCC	18.246375382	0:LIVING	E42E4244-DCE8-453A-B5E0-7593A9B5AF61	M0	N0	T1	Tumor_Free	18.246375382	0:CENSORED	NA	No	Asian	No	-24	1	Primary	Female	Not_Called
lihc_tcga_pan_can_atlas_2018	TCGA-DD-AAE0	TCGA-DD-AAE0-01	45.0	STAGE_IIIA	7TH	18	1	Hepatocellular_Carcinoma	LIHC	Hepatocellular_Carcinoma	Mayo_Clinic_-_Rochester	555.0	-16732.0	0.0	18.246375382	0:DiseaseFree	18.246375382	0:ALIVE_OR_DEAD_TUMOR_FREE	Not_Hispanic_Or_Latino	7/14/14	0.4877	G4	No	C22.0	8170/3	C22.0	Yes	Yes	56	No	HCC	18.246375382	0:LIVING	5E4136E4-DDD8-4FAF-8A8E-5F836FD97F49	M0	N0	T3A	Tumor_Free	18.246375382	0:CENSORED	NA	No	Asian	No	12	1	Primary	Female	Not_Called
lihc_tcga_pan_can_atlas_2018	TCGA-DD-AAE1	TCGA-DD-AAE1-01	52.0	STAGE_I	7TH	5	-21	Hepatocellular_Carcinoma	LIHC	Hepatocellular_Carcinoma	Mayo_Clinic_-_Rochester	552.0	-19073.0	0.0	18.147746326	0:DiseaseFree	18.147746326	0:ALIVE_OR_DEAD_TUMOR_FREE	Not_Hispanic_Or_Latino	7/14/14	0.2471	G3	No	C22.0	8170/3	C22.0	Yes	Yes	46	No	HCC	18.147746326	0:LIVING	3BBFF405-DAE4-4DC9-985A-33E7AC9CB2DD	M0	N0	T1	Tumor_Free	18.147746326	0:CENSORED	NA	No	Asian	No	-20	1	Primary	Male	Not_Called
lihc_tcga_pan_can_atlas_2018	TCGA-DD-AAE2	TCGA-DD-AAE2-01	51.0	STAGE_I	7TH	5	-19	Hepatocellular_Carcinoma	LIHC	Hepatocellular_Carcinoma	Mayo_Clinic_-_Rochester	638.0	-18695.0	0.0	20.975112602	0:DiseaseFree	20.975112602	0:ALIVE_OR_DEAD_TUMOR_FREE	Not_Hispanic_Or_Latino	7/14/14	0.1782	G3	No	C22.0	8170/3	C22.0	Yes	Yes	82	No	HCC	20.975112602	0:LIVING	56447EB8-C50C-4E31-A29E-BDE6BFD31AF4	M0	N0	T1	Tumor_Free	20.975112602	0:CENSORED	NA	No	Asian	No	-22	1	Primary	Male	Not_Called
lihc_tcga_pan_can_atlas_2018	TCGA-DD-AAE3	TCGA-DD-AAE3-01	50.0	STAGE_I	7TH	27	-15	Hepatocellular_Carcinoma	LIHC	Hepatocellular_Carcinoma	Mayo_Clinic_-_Rochester	566.0	-18271.0	0.0	18.608015255	0:DiseaseFree	18.608015255	0:ALIVE_OR_DEAD_TUMOR_FREE	Not_Hispanic_Or_Latino	7/14/14	0.4230	G2	No	C22.0	8170/3	C22.0	Yes	Yes	151	No	HCC	18.608015255	0:LIVING	3C969BDF-CAE8-44F5-839F-5ABD4CBA0EC8	M0	N0	T1	Tumor_Free	18.608015255	0:CENSORED	NA	No	Asian	No	-24	1	Primary	Male	Gained
lihc_tcga_pan_can_atlas_2018	TCGA-DD-AAE4	TCGA-DD-AAE4-01	49.0	STAGE_I	7TH	2	-7	Hepatocellular_Carcinoma	LIHC	Hepatocellular_Carcinoma	Mayo_Clinic_-_Rochester	608.0	-18009.0	0.0	3.6492750764	1:Recurred/Progressed	19.98882204	0:ALIVE_OR_DEAD_TUMOR_FREE	Not_Hispanic_Or_Latino	7/14/14	0.1112	G1	No	C22.0	8170/3	C22.0	Yes	Yes	57	Yes	HCC	19.98882204	0:LIVING	C797D6AD-05D4-4322-BAD2-29801A986B4E	M0	N0	T1	Tumor_Free	3.6492750764	1:PROGRESSION	NA	No	Asian	No	-12	1	Primary	Female	Not_Called
lihc_tcga_pan_can_atlas_2018	TCGA-DD-AAE6	TCGA-DD-AAE6-01	59.0	STAGE_I	7TH	9	-15	Hepatocellular_Carcinoma	LIHC	Hepatocellular_Carcinoma	Mayo_Clinic_-_Rochester	141.0	-21764.0	0.0	3.4520169642000003	1:Recurred/Progressed	4.6355656376	0:ALIVE_OR_DEAD_TUMOR_FREE	Not_Hispanic_Or_Latino	7/14/14	0.4515	G2	No	C22.0	8170/3	C22.0	Yes	Yes	71	Yes	HCC	4.6355656376	0:LIVING	A61F823B-9164-4BD6-92F4-0A8D8FF0F55E	M0	N0	T1	With_Tumor	3.4520169642000003	1:PROGRESSION	NA	No	Asian	No	0	1	Primary	Female	Not_Called
lihc_tcga_pan_can_atlas_2018	TCGA-DD-AAE7	TCGA-DD-AAE7-01	72.0	STAGE_I	7TH	2	-19	Hepatocellular_Carcinoma	LIHC	Hepatocellular_Carcinoma	Mayo_Clinic_-_Rochester	644.0	-26568.0	0.0	21.172370714	0:DiseaseFree	21.172370714	0:ALIVE_OR_DEAD_TUMOR_FREE	Not_Hispanic_Or_Latino	7/14/14	0.0475	G2	No	C22.0	8170/3	C22.0	Yes	Yes	238	No	HCC	21.172370714	0:LIVING	427FDBF8-1603-466F-A5C6-963BB2EC3DAC	M0	N0	T1	Tumor_Free	21.172370714	0:CENSORED	NA	Yes	Asian	No	-22	1	Primary	Male	Not_Called
lihc_tcga_pan_can_atlas_2018	TCGA-DD-AAE8	TCGA-DD-AAE8-01	45.0	STAGE_I	7TH	12	NA	Hepatocellular_Carcinoma	LIHC	Hepatocellular_Carcinoma	Mayo_Clinic_-_Rochester	664.0	-16549.0	0.0	0.9205378570999999	1:Recurred/Progressed	21.829897755	0:ALIVE_OR_DEAD_TUMOR_FREE	Not_Hispanic_Or_Latino	7/14/14	0.3631	G3	No	C22.0	8170/3	C22.0	Yes	No	63	Yes	HCC	21.829897755	0:LIVING	B929ECE7-6CAF-4081-83D3-9923306B4A8A	M0	N0	T1	Tumor_Free	0.9205378570999999	1:PROGRESSION	NA	Yes	Asian	No	NA	1	Primary	Male	Gained
lihc_tcga_pan_can_atlas_2018	TCGA-DD-AAE9	TCGA-DD-AAE9-01	69.0	STAGE_I	7TH	14	-9	Hepatocellular_Carcinoma	LIHC	Hepatocellular_Carcinoma	Mayo_Clinic_-_Rochester	722.0	-25451.0	0.0	23.736726173	0:DiseaseFree	23.736726173	0:ALIVE_OR_DEAD_TUMOR_FREE	Not_Hispanic_Or_Latino	7/14/14	0.3412	G3	No	C22.0	8170/3	C22.0	Yes	Yes	97	No	HCC	23.736726173	0:LIVING	4C960EEE-E4B5-499D-A596-238AA78745A4	M0	N0	T1	Tumor_Free	23.736726173	0:CENSORED	NA	No	Asian	No	-12	1	Primary	Male	Gained
lihc_tcga_pan_can_atlas_2018	TCGA-DD-AAEA	TCGA-DD-AAEA-01	65.0	STAGE_I	7TH	9	-11	Hepatocellular_Carcinoma	LIHC	Hepatocellular_Carcinoma	Mayo_Clinic_-_Rochester	575.0	-24027.0	0.0	18.903902422999998	0:DiseaseFree	18.903902422999998	0:ALIVE_OR_DEAD_TUMOR_FREE	Not_Hispanic_Or_Latino	7/14/14	0.2518	G3	No	C22.0	8170/3	C22.0	Yes	Yes	166	No	HCC	18.903902422999998	0:LIVING	AD9657AA-34E9-48B1-BA63-916FE7BD14BB	M0	N0	T1	Tumor_Free	18.903902422999998	0:CENSORED	NA	Yes	Asian	No	0	1	Primary	Male	Not_Called
lihc_tcga_pan_can_atlas_2018	TCGA-DD-AAEB	TCGA-DD-AAEB-01	60.0	STAGE_I	7TH	5	-13	Hepatocellular_Carcinoma	LIHC	Hepatocellular_Carcinoma	Mayo_Clinic_-_Rochester	478.0	-22121.0	0.0	15.714896275	0:DiseaseFree	15.714896275	0:ALIVE_OR_DEAD_TUMOR_FREE	Not_Hispanic_Or_Latino	7/14/14	0.1446	G2	No	C22.0	8170/3	C22.0	Yes	Yes	121	No	HCC	15.714896275	0:LIVING	F0ECE8E2-A6B0-4ED9-A613-D2FBB20E51B1	M0	N0	T1	Tumor_Free	15.714896275	0:CENSORED	NA	No	Asian	No	-18	1	Primary	Male	Not_Called
lihc_tcga_pan_can_atlas_2018	TCGA-DD-AAED	TCGA-DD-AAED-01	51.0	STAGE_I	7TH	8	-17	Hepatocellular_Carcinoma	LIHC	Hepatocellular_Carcinoma	Mayo_Clinic_-_Rochester	763.0	-18722.0	0.0	6.5095177039	1:Recurred/Progressed	25.084656607	0:ALIVE_OR_DEAD_TUMOR_FREE	Not_Hispanic_Or_Latino	7/15/14	0.3957	G3	No	C22.0	8170/3	C22.0	Yes	Yes	59	Yes	HCC	25.084656607	0:LIVING	527D2BC3-7FDD-4B08-839D-67E2F246DB04	M0	N0	T1	Tumor_Free	6.5095177039	1:PROGRESSION	NA	No	Asian	No	-14	1	Primary	Male	Not_Called
lihc_tcga_pan_can_atlas_2018	TCGA-DD-AAEE	TCGA-DD-AAEE-01	55.0	STAGE_I	7TH	8	-15	Hepatocellular_Carcinoma	LIHC	Hepatocellular_Carcinoma	Mayo_Clinic_-_Rochester	810.0	-20396.0	0.0	7.364302857	1:Recurred/Progressed	26.629845151999998	0:ALIVE_OR_DEAD_TUMOR_FREE	Not_Hispanic_Or_Latino	7/18/14	0.3174	G4	No	C22.0	8170/3	C22.0	Yes	Yes	71	Yes	HCC	26.629845151999998	0:LIVING	3C51FEE0-DA54-40E9-A954-DFE30F6F075C	M0	N0	T1	With_Tumor	7.364302857	1:PROGRESSION	NA	No	Asian	No	-14	1	Primary	Male	Not_Called
lihc_tcga_pan_can_atlas_2018	TCGA-DD-AAEG	TCGA-DD-AAEG-01	59.0	STAGE_I	7TH	7	-3	Hepatocellular_Carcinoma	LIHC	Hepatocellular_Carcinoma	Mayo_Clinic_-_Rochester	719.0	-21853.0	0.0	23.638097116999997	0:DiseaseFree	23.638097116999997	0:ALIVE_OR_DEAD_TUMOR_FREE	Not_Hispanic_Or_Latino	7/15/14	0.2881	G3	No	C22.0	8170/3	C22.0	Yes	Yes	102	No	HCC	23.638097116999997	0:LIVING	BD627786-31A8-46D9-B3E2-7F489D50F608	M0	N0	T1	Tumor_Free	23.638097116999997	0:CENSORED	NA	Yes	Asian	No	-12	1	Primary	Female	Not_Called
lihc_tcga_pan_can_atlas_2018	TCGA-DD-AAEH	TCGA-DD-AAEH-01	73.0	STAGE_I	7TH	7	-23	Hepatocellular_Carcinoma	LIHC	Hepatocellular_Carcinoma	Mayo_Clinic_-_Rochester	784.0	-26894.0	0.0	21.172370714	1:Recurred/Progressed	25.775059999	0:ALIVE_OR_DEAD_TUMOR_FREE	Not_Hispanic_Or_Latino	7/15/14	0.2091	G2	No	C22.0	8170/3	C22.0	Yes	Yes	82	Yes	HCC	25.775059999	0:LIVING	FBB0E4BC-5398-4A7E-963C-86EA1108A2DE	M0	N0	T1	Tumor_Free	21.172370714	1:PROGRESSION	NA	No	Asian	No	-22	1	Primary	Male	Not_Called
lihc_tcga_pan_can_atlas_2018	TCGA-DD-AAEI	TCGA-DD-AAEI-01	72.0	STAGE_I	7TH	4	-1	Hepatocellular_Carcinoma	LIHC	Hepatocellular_Carcinoma	Mayo_Clinic_-_Rochester	1531.0	-26465.0	0.0	16.142288852	1:Recurred/Progressed	50.333694973	0:ALIVE_OR_DEAD_TUMOR_FREE	Not_Hispanic_Or_Latino	7/15/14	0.1529	G2	No	C22.0	8170/3	C22.0	Yes	Yes	114	Yes	HCC	50.333694973	0:LIVING	34416BE6-B6D6-4029-B899-9BA685E39590	M0	N0	T1	With_Tumor	16.142288852	1:PROGRESSION	NA	No	Asian	No	-2	1	Primary	Male	Not_Called
lihc_tcga_pan_can_atlas_2018	TCGA-DD-AAEK	TCGA-DD-AAEK-01	51.0	STAGE_II	7TH	17	-23	Hepatocellular_Carcinoma	LIHC	Hepatocellular_Carcinoma	Mayo_Clinic_-_Rochester	1067.0	-18757.0	0.0	35.079067627	0:DiseaseFree	35.079067627	0:ALIVE_OR_DEAD_TUMOR_FREE	Not_Hispanic_Or_Latino	7/15/14	0.4197	G3	No	C22.0	8170/3	C22.0	Yes	Yes	79	No	HCC	35.079067627	0:LIVING	6EA0EF82-694D-492D-95DA-A3BC8DE99149	M0	N0	T2	Tumor_Free	35.079067627	0:CENSORED	NA	No	Asian	No	-14	1	Primary	Male	Gained
lihc_tcga_pan_can_atlas_2018	TCGA-DD-AAVP	TCGA-DD-AAVP-01	48.0	STAGE_I	6TH	5	-9	Hepatocellular_Carcinoma	LIHC	Hepatocellular_Carcinoma	Mayo_Clinic_-_Rochester	2752.0	-17833.0	0.0	29.687345892	1:Recurred/Progressed	90.475720814	0:ALIVE_OR_DEAD_TUMOR_FREE	Not_Hispanic_Or_Latino	6/13/14	0.2356	G1	No	C22.0	8170/3	C22.0	Yes	Yes	72	Yes	HCC	90.475720814	0:LIVING	0004D251-3F70-4395-B175-C94C2F5B1B81	M0	N0	T1	Tumor_Free	29.687345892	1:PROGRESSION	NA	No	Asian	No	-16	1	Primary	Male	Not_Called
lihc_tcga_pan_can_atlas_2018	TCGA-DD-AAVQ	TCGA-DD-AAVQ-01	38.0	STAGE_I	6TH	14	-19	Hepatocellular_Carcinoma	LIHC	Hepatocellular_Carcinoma	Mayo_Clinic_-_Rochester	2728.0	-13911.0	0.0	49.610415228	1:Recurred/Progressed	89.686688365	0:ALIVE_OR_DEAD_TUMOR_FREE	Not_Hispanic_Or_Latino	6/13/14	0.2383	G2	No	C22.0	8170/3	C22.0	Yes	Yes	52	Yes	HCC	89.686688365	0:LIVING	80E7742F-ABBE-4F11-B4E4-C999DC1BD459	M0	N0	T1	Tumor_Free	49.610415228	1:PROGRESSION	NA	No	Asian	No	-4	1	Primary	Male	Not_Called
lihc_tcga_pan_can_atlas_2018	TCGA-DD-AAVR	TCGA-DD-AAVR-01	44.0	STAGE_I	6TH	4	-7	Hepatocellular_Carcinoma	LIHC	Hepatocellular_Carcinoma	Mayo_Clinic_-_Rochester	2513.0	-16157.0	0.0	82.618272676	0:DiseaseFree	82.618272676	0:ALIVE_OR_DEAD_TUMOR_FREE	Not_Hispanic_Or_Latino	6/13/14	0.1538	G2	No	C22.0	8170/3	C22.0	Yes	Yes	59	No	HCC	82.618272676	0:LIVING	834CFF01-3C12-42FA-ABBE-AE0AE168C568	M0	N0	T1	Tumor_Free	82.618272676	0:CENSORED	NA	No	Asian	No	-26	1	Primary	Male	Not_Called
lihc_tcga_pan_can_atlas_2018	TCGA-DD-AAVS	TCGA-DD-AAVS-01	56.0	STAGE_I	6TH	7	-23	Hepatocellular_Carcinoma	LIHC	Hepatocellular_Carcinoma	Mayo_Clinic_-_Rochester	1823.0	-20586.0	0.0	59.933589768999994	0:DiseaseFree	59.933589768999994	0:ALIVE_OR_DEAD_TUMOR_FREE	Not_Hispanic_Or_Latino	6/13/14	0.3452	G2	No	C22.0	8170/3	C22.0	Yes	Yes	49	No	HCC	59.933589768999994	0:LIVING	9FC30C21-2C78-4843-A658-FE84A64B8FAD	M0	N0	T1	Tumor_Free	59.933589768999994	0:CENSORED	NA	No	Asian	No	-12	1	Primary	Male	Not_Called
lihc_tcga_pan_can_atlas_2018	TCGA-DD-AAVU	TCGA-DD-AAVU-01	46.0	STAGE_II	6TH	33	-3	Hepatocellular_Carcinoma	LIHC	Hepatocellular_Carcinoma	Mayo_Clinic_-_Rochester	2202.0	-16889.0	0.0	53.588453825	1:Recurred/Progressed	72.393727192	0:ALIVE_OR_DEAD_TUMOR_FREE	Not_Hispanic_Or_Latino	6/13/14	0.8507	G2	No	C22.0	8170/3	C22.0	Yes	Yes	55	Yes	HCC	72.393727192	0:LIVING	146C5332-1AF5-4C49-B740-9A9EDC795F24	M0	N0	T2	Tumor_Free	53.588453825	1:PROGRESSION	NA	No	Asian	No	-14	1	Primary	Male	Lost
lihc_tcga_pan_can_atlas_2018	TCGA-DD-AAVV	TCGA-DD-AAVV-01	56.0	STAGE_II	6TH	21	-9	Hepatocellular_Carcinoma	LIHC	Hepatocellular_Carcinoma	Mayo_Clinic_-_Rochester	2455.0	-20751.0	0.0	80.711444258	0:DiseaseFree	80.711444258	0:ALIVE_OR_DEAD_TUMOR_FREE	Not_Hispanic_Or_Latino	10/1/14	0.3511	G3	No	C22.0	8170/3	C22.0	Yes	Yes	131	No	HCC	80.711444258	0:LIVING	915F531B-8448-41C7-9DFB-9C83062B906E	M0	N0	T2	Tumor_Free	80.711444258	0:CENSORED	NA	No	Asian	No	-20	1	Primary	Male	Lost
lihc_tcga_pan_can_atlas_2018	TCGA-DD-AAVW	TCGA-DD-AAVW-01	35.0	STAGE_I	6TH	8	-23	Hepatocellular_Carcinoma	LIHC	Hepatocellular_Carcinoma	Mayo_Clinic_-_Rochester	2317.0	-12986.0	0.0	76.174507677	0:DiseaseFree	76.174507677	0:ALIVE_OR_DEAD_TUMOR_FREE	Not_Hispanic_Or_Latino	6/13/14	0.3441	G2	No	C22.0	8170/3	C22.0	Yes	Yes	35	No	HCC	76.174507677	0:LIVING	11823A8A-194F-4E6B-A373-EF5A3FC7D2B9	M0	N0	T1	Tumor_Free	76.174507677	0:CENSORED	NA	No	Asian	No	-18	1	Primary	Male	Not_Called
lihc_tcga_pan_can_atlas_2018	TCGA-DD-AAVX	TCGA-DD-AAVX-01	38.0	STAGE_II	6TH	2	-17	Hepatocellular_Carcinoma	LIHC	Hepatocellular_Carcinoma	Mayo_Clinic_-_Rochester	1570.0	-14016.0	0.0	12.920406352	1:Recurred/Progressed	56.481572805	0:ALIVE_OR_DEAD_TUMOR_FREE	Not_Hispanic_Or_Latino	6/13/14	0.1242	G2	No	C22.0	8170/3	C22.0	Yes	Yes	63	Yes	HCC	56.481572805	0:LIVING	AFCB9708-92B3-4727-9C0D-63E7FF22D87B	M0	N0	T2	With_Tumor	12.920406352	1:PROGRESSION	NA	No	Asian	Yes	-20	1	Primary	Male	Not_Called
lihc_tcga_pan_can_atlas_2018	TCGA-DD-AAVY	TCGA-DD-AAVY-01	56.0	STAGE_IIIA	6TH	9	-19	Hepatocellular_Carcinoma	LIHC	Hepatocellular_Carcinoma	Mayo_Clinic_-_Rochester	1970.0	-20709.0	0.0	64.766413519	0:DiseaseFree	64.766413519	0:ALIVE_OR_DEAD_TUMOR_FREE	Not_Hispanic_Or_Latino	6/13/14	0.2905	G2	No	C22.0	8170/3	C22.0	Yes	Yes	84	No	HCC	64.766413519	0:LIVING	C36F9FFE-515B-4895-B82A-AADC49FE3016	M0	N0	T3	Tumor_Free	64.766413519	0:CENSORED	NA	No	Asian	No	-22	1	Primary	Male	Not_Called
lihc_tcga_pan_can_atlas_2018	TCGA-DD-AAVZ	TCGA-DD-AAVZ-01	38.0	STAGE_I	6TH	6	-25	Hepatocellular_Carcinoma	LIHC	Hepatocellular_Carcinoma	Mayo_Clinic_-_Rochester	1900.0	-14005.0	0.0	62.465068876000004	0:DiseaseFree	62.465068876000004	0:ALIVE_OR_DEAD_TUMOR_FREE	Not_Hispanic_Or_Latino	6/13/14	0.2312	G2	No	C22.0	8170/3	C22.0	Yes	Yes	38	No	HCC	62.465068876000004	0:LIVING	11F69D9F-A67D-41FA-95A9-BAA194B3FCFB	M0	N0	T1	Tumor_Free	62.465068876000004	0:CENSORED	NA	No	Asian	No	-6	1	Primary	Male	Not_Called
lihc_tcga_pan_can_atlas_2018	TCGA-DD-AAW0	TCGA-DD-AAW0-01	54.0	STAGE_I	6TH	8	-25	Hepatocellular_Carcinoma	LIHC	Hepatocellular_Carcinoma	Mayo_Clinic_-_Rochester	2015.0	-19981.0	0.0	66.245849361	0:DiseaseFree	66.245849361	0:ALIVE_OR_DEAD_TUMOR_FREE	Not_Hispanic_Or_Latino	6/13/14	0.2860	G2	No	C22.0	8170/3	C22.0	Yes	Yes	89	No	HCC	66.245849361	0:LIVING	109436AA-A655-429B-8D3B-1A43385C9016	M0	N0	T1	Tumor_Free	66.245849361	0:CENSORED	NA	No	Asian	No	-18	1	Primary	Male	Not_Called
lihc_tcga_pan_can_atlas_2018	TCGA-DD-AAW1	TCGA-DD-AAW1-01	55.0	STAGE_IIIA	6TH	3	-23	Hepatocellular_Carcinoma	LIHC	Hepatocellular_Carcinoma	Mayo_Clinic_-_Rochester	1989.0	-20288.0	0.0	65.391064208	0:DiseaseFree	65.391064208	0:ALIVE_OR_DEAD_TUMOR_FREE	Not_Hispanic_Or_Latino	6/13/14	0.1121	G2	No	C22.0	8170/3	C22.0	Yes	Yes	103	No	HCC	65.391064208	0:LIVING	31C7D56B-4AF7-4FDB-BA83-63BF615FCC3D	M0	N0	T3	Tumor_Free	65.391064208	0:CENSORED	NA	No	Asian	No	-18	1	Primary	Male	Not_Called
lihc_tcga_pan_can_atlas_2018	TCGA-DD-AAW2	TCGA-DD-AAW2-01	69.0	STAGE_I	6TH	9	-23	Hepatocellular_Carcinoma	LIHC	Hepatocellular_Carcinoma	Mayo_Clinic_-_Rochester	1855.0	-25420.0	0.0	12.854653648	1:Recurred/Progressed	60.985633033999996	0:ALIVE_OR_DEAD_TUMOR_FREE	Not_Hispanic_Or_Latino	6/13/14	0.2854	G2	No	C22.0	8170/3	C22.0	Yes	Yes	116	Yes	HCC	60.985633033999996	0:LIVING	03DF105E-A005-4577-BFDB-9644758D778E	M0	N0	T1	With_Tumor	12.854653648	1:PROGRESSION	NA	No	Asian	NA	-18	1	Primary	Male	Not_Called
lihc_tcga_pan_can_atlas_2018	TCGA-DD-AAW3	TCGA-DD-AAW3-01	69.0	STAGE_I	6TH	8	-17	Hepatocellular_Carcinoma	LIHC	Hepatocellular_Carcinoma	Mayo_Clinic_-_Rochester	1633.0	-25254.0	0.0	53.687082881	0:DiseaseFree	53.687082881	0:ALIVE_OR_DEAD_TUMOR_FREE	Not_Hispanic_Or_Latino	6/13/14	0.2248	G2	No	C22.0	8170/3	C22.0	Yes	Yes	87	No	HCC	53.687082881	0:LIVING	564B4F4D-3C18-40D5-9D95-916774DF600C	M0	N0	T1	Tumor_Free	53.687082881	0:CENSORED	NA	No	Asian	No	-22	1	Primary	Male	Not_Called
lihc_tcga_pan_can_atlas_2018	TCGA-ED-A459	TCGA-ED-A459-01	47.0	STAGE_II	7TH	18	21	Hepatocellular_Carcinoma	LIHC	Hepatocellular_Carcinoma	Asterand	910.0	-17402.0	0.0	29.917480356	0:DiseaseFree	29.917480356	0:ALIVE_OR_DEAD_TUMOR_FREE	Not_Hispanic_Or_Latino	1/15/13	0.4161	G2	No	C22.0	8170/3	C22.0	Yes	Yes	219	No	HCC	29.917480356	0:LIVING	56403463-1727-4C23-A709-DE5F168C4073	M0	N0	T2	Tumor_Free	29.917480356	0:CENSORED	NA	No	Asian	Yes	-2	1	Primary	Male	NA
lihc_tcga_pan_can_atlas_2018	TCGA-ED-A4XI	TCGA-ED-A4XI-01	58.0	STAGE_II	7TH	1	-29	Hepatocellular_Carcinoma	LIHC	Hepatocellular_Carcinoma	Asterand	819.0	-21497.0	0.0	26.925732320999998	0:DiseaseFree	26.925732320999998	0:ALIVE_OR_DEAD_TUMOR_FREE	Not_Hispanic_Or_Latino	3/22/13	0.0186	G3	No	C22.0	8170/3	C22.0	Yes	Yes	139	No	HCC	26.925732320999998	0:LIVING	C52ABAC9-07DA-4B3D-BF8A-2161CACF9682	M0	N0	T2	Tumor_Free	26.925732320999998	0:CENSORED	NA	No	Asian	No	-22	1	Primary	Male	Not_Called
lihc_tcga_pan_can_atlas_2018	TCGA-ED-A5KG	TCGA-ED-A5KG-01	60.0	STAGE_II	7TH	0	-33	Hepatocellular_Carcinoma	LIHC	Hepatocellular_Carcinoma	Asterand	854.0	-22258.0	0.0	28.076404641999996	0:DiseaseFree	28.076404641999996	0:ALIVE_OR_DEAD_TUMOR_FREE	Not_Hispanic_Or_Latino	5/22/13	0.0001	G2	No	C22.0	8170/3	C22.0	Yes	Yes	16	No	HCC	28.076404641999996	0:LIVING	CEBDAFEE-8FFD-4EE2-8DD1-9225E06623C2	M0	N0	T2	Tumor_Free	3.6163987243999998	1:PROGRESSION	NA	No	Asian	No	-6	1	Primary	Female	Not_Called
lihc_tcga_pan_can_atlas_2018	TCGA-ED-A627	TCGA-ED-A627-01	74.0	STAGE_I	7TH	0	-15	Hepatocellular_Carcinoma	LIHC	Hepatocellular_Carcinoma	Asterand	423.0	-27303.0	0.0	13.906696913	0:DiseaseFree	13.906696913	0:ALIVE_OR_DEAD_TUMOR_FREE	Not_Hispanic_Or_Latino	5/28/13	0.0001	G2	No	C22.0	8170/3	C22.0	Yes	Yes	1	No	HCC	13.906696913	0:LIVING	A4AF0084-EDD4-4DCD-8975-4A59EE5DA64C	M0	NX	T1	Tumor_Free	13.906696913	0:CENSORED	NA	No	White	No	-12	1	Primary	Male	Not_Called
lihc_tcga_pan_can_atlas_2018	TCGA-ED-A66X	TCGA-ED-A66X-01	35.0	STAGE_IIIA	7TH	22	-11	Hepatocellular_Carcinoma	LIHC	Hepatocellular_Carcinoma	Asterand	406.0	-12947.0	0.0	4.076667653	1:Recurred/Progressed	13.347798928	0:ALIVE_OR_DEAD_TUMOR_FREE	Not_Hispanic_Or_Latino	7/3/13	0.2912	G3	No	C22.0	8170/3	C22.0	Yes	Yes	45	Yes	HCC	13.347798928	0:LIVING	B75CA9E4-A474-4960-9343-C8E9524CD096	M0	N0	T3A	Tumor_Free	4.076667653	1:PROGRESSION	NA	No	Asian	NA	-8	1	Primary	Male	Gained
lihc_tcga_pan_can_atlas_2018	TCGA-ED-A66Y	TCGA-ED-A66Y-01	51.0	STAGE_IIIA	7TH	17	-19	Hepatocellular_Carcinoma	LIHC	Hepatocellular_Carcinoma	Asterand	7.0	-18797.0	0.0	9.7314002038	0:DiseaseFree	9.7314002038	0:ALIVE_OR_DEAD_TUMOR_FREE	Not_Hispanic_Or_Latino	7/3/13	0.1845	G3	No	C22.0	8170/3	C22.0	Yes	Yes	89	NA	HCC	9.7314002038	1:DECEASED	34303CDD-C31C-4B95-9965-2A5513DC322D	M0	N0	T3A	Tumor_Free	9.7314002038	0:CENSORED	NA	No	Asian	No	2	1	Primary	Female	Not_Called
lihc_tcga_pan_can_atlas_2018	TCGA-ED-A7PX	TCGA-ED-A7PX-01	48.0	STAGE_II	7TH	6	15	Hepatocellular_Carcinoma	LIHC	Hepatocellular_Carcinoma	Asterand	6.0	-17638.0	0.0	0.19725811219999997	0:DiseaseFree	0.19725811219999997	0:ALIVE_OR_DEAD_TUMOR_FREE	Not_Hispanic_Or_Latino	1/3/14	0.3022	G3	No	C22.0	8170/3	C22.0	Yes	Yes	29	No	HCC	0.19725811219999997	0:LIVING	470D52B8-3D74-4789-B714-B9869A96657B	M0	NX	T2	Tumor_Free	0.19725811219999997	0:CENSORED	NA	No	Asian	No	-10	1	Primary	Female	Not_Called
lihc_tcga_pan_can_atlas_2018	TCGA-ED-A7PY	TCGA-ED-A7PY-01	20.0	STAGE_II	7TH	8	-27	Hepatocellular_Carcinoma	LIHC	Hepatocellular_Carcinoma	Asterand	390.0	-7556.0	0.0	12.821777295999999	0:DiseaseFree	12.821777295999999	0:ALIVE_OR_DEAD_TUMOR_FREE	Not_Hispanic_Or_Latino	1/7/14	0.3611	G3	No	C22.0	8170/3	C22.0	Yes	Yes	29	No	HCC	12.821777295999999	0:LIVING	A396E048-5AA0-4D71-96BD-7F4FDF6934AA	M0	NX	T2	Tumor_Free	12.821777295999999	0:CENSORED	NA	No	Asian	No	-18	1	Primary	Female	Not_Called
lihc_tcga_pan_can_atlas_2018	TCGA-ED-A7PZ	TCGA-ED-A7PZ-01	61.0	STAGE_II	7TH	21	23	Hepatocellular_Carcinoma	LIHC	Hepatocellular_Carcinoma	Asterand	6.0	-22601.0	0.0	0.19725811219999997	0:DiseaseFree	0.19725811219999997	0:ALIVE_OR_DEAD_TUMOR_FREE	Not_Hispanic_Or_Latino	1/7/14	0.5331	G2	No	C22.0	8170/3	C22.0	Yes	Yes	240	No	HCC	0.19725811219999997	0:LIVING	87750E70-3AF7-452A-9AA5-375ACD3843EA	M0	NX	T2	Tumor_Free	0.19725811219999997	0:CENSORED	NA	No	Asian	No	-2	1	Primary	Male	Not_Called
lihc_tcga_pan_can_atlas_2018	TCGA-ED-A7XO	TCGA-ED-A7XO-01	29.0	STAGE_IIIA	7TH	6	-1	Hepatocellular_Carcinoma	LIHC	Hepatocellular_Carcinoma	Asterand	427.0	-10828.0	0.0	8.6136042345	1:Recurred/Progressed	14.038202320999998	0:ALIVE_OR_DEAD_TUMOR_FREE	Not_Hispanic_Or_Latino	12/5/13	0.2117	G2	No	C22.0	8170/3	C22.0	Yes	Yes	57	Yes	HCC	14.038202320999998	0:LIVING	20BB3855-66E2-46D4-B189-006B4B254C2E	M0	N0	T3A	Tumor_Free	8.6136042345	1:PROGRESSION	NA	No	Asian	No	-16	1	Primary	Male	Not_Called
lihc_tcga_pan_can_atlas_2018	TCGA-ED-A7XP	TCGA-ED-A7XP-01	53.0	STAGE_II	7TH	7	-11	Hepatocellular_Carcinoma	LIHC	Hepatocellular_Carcinoma	Asterand	400.0	-19504.0	0.0	6.1478778315	1:Recurred/Progressed	13.150540816	0:ALIVE_OR_DEAD_TUMOR_FREE	Not_Hispanic_Or_Latino	12/5/13	0.2537	G3	No	C22.0	8170/3	C22.0	Yes	Yes	59	Yes	HCC	13.150540816	0:LIVING	CCA827CA-0066-497D-83DC-477F3B08EA6D	M0	N0	T2	Tumor_Free	6.1478778315	1:PROGRESSION	NA	No	Asian	No	-18	1	Primary	Female	Not_Called
lihc_tcga_pan_can_atlas_2018	TCGA-ED-A82E	TCGA-ED-A82E-01	60.0	STAGE_IIIA	7TH	23	-13	Hepatocellular_Carcinoma	LIHC	Hepatocellular_Carcinoma	Asterand	408.0	-22234.0	0.0	13.413551632	0:DiseaseFree	13.413551632	0:ALIVE_OR_DEAD_TUMOR_FREE	Not_Hispanic_Or_Latino	1/7/14	0.6435	G2	No	C22.0	8170/3	C22.0	Yes	Yes	29	No	HCC	13.413551632	0:LIVING	A96B67BA-6180-4B80-8792-877860421CA0	M0	N0	T3A	Tumor_Free	13.413551632	0:CENSORED	NA	No	Asian	No	-22	1	Primary	Female	Gained
lihc_tcga_pan_can_atlas_2018	TCGA-ED-A8O5	TCGA-ED-A8O5-01	59.0	STAGE_IIIA	7TH	8	-21	Hepatocellular_Carcinoma	LIHC	Hepatocellular_Carcinoma	Asterand	406.0	-21648.0	0.0	13.347798928	0:DiseaseFree	13.347798928	0:ALIVE_OR_DEAD_TUMOR_FREE	Not_Hispanic_Or_Latino	2/12/14	0.2573	G3	No	C22.0	8170/3	C22.0	Yes	Yes	109	No	HCC	13.347798928	0:LIVING	2BEA076B-C923-4A91-A37B-C6615FEC021C	M0	N0	T3A	Tumor_Free	13.347798928	0:CENSORED	NA	No	Asian	No	-14	1	Primary	Female	Not_Called
lihc_tcga_pan_can_atlas_2018	TCGA-ED-A8O6	TCGA-ED-A8O6-01	50.0	STAGE_IIIA	7TH	25	1	Hepatocellular_Carcinoma	LIHC	Hepatocellular_Carcinoma	Asterand	6.0	-18572.0	0.0	1.8410757141999998	0:DiseaseFree	1.8410757141999998	0:ALIVE_OR_DEAD_TUMOR_FREE	Not_Hispanic_Or_Latino	2/12/14	0.5375	G3	No	C22.0	8170/3	C22.0	Yes	Yes	63	NA	HCC	1.8410757141999998	1:DECEASED	7FB03840-5153-4DC6-A302-5A89AA4E1FB6	M0	N0	T3A	Tumor_Free	1.8410757141999998	0:CENSORED	NA	No	Asian	No	0	1	Primary	Female	Gained
lihc_tcga_pan_can_atlas_2018	TCGA-ED-A97K	TCGA-ED-A97K-01	54.0	STAGE_IIIA	7TH	31	-29	Hepatocellular_Carcinoma	LIHC	Hepatocellular_Carcinoma	Asterand	6.0	-20073.0	0.0	0.19725811219999997	0:DiseaseFree	0.19725811219999997	0:ALIVE_OR_DEAD_TUMOR_FREE	Not_Hispanic_Or_Latino	4/18/14	0.3209	G2	No	C22.0	8180/3	C22.0	Yes	Yes	47	No	HCC	0.19725811219999997	0:LIVING	8778DC9E-A7DB-4464-A8AF-11ADDB5E441A	M0	N0	T3A	Tumor_Free	0.19725811219999997	0:CENSORED	NA	No	Asian	No	-16	1	Primary	Male	Lost
lihc_tcga_pan_can_atlas_2018	TCGA-EP-A12J	TCGA-EP-A12J-01	62.0	STAGE_I	7TH	4	-23	Hepatocellular_Carcinoma	LIHC	Hepatocellular_Carcinoma	Christiana_Healthcare	570.0	-22997.0	0.0	18.739520663	0:DiseaseFree	18.739520663	0:ALIVE_OR_DEAD_TUMOR_FREE	Not_Hispanic_Or_Latino	3/31/11	0.1981	G1	No	C22.0	8170/3	C22.0	Yes	Yes	50	No	HCC	18.739520663	0:LIVING	959918d7-cb84-4745-a72f-d138176b1ecb	MX	NX	T1	Tumor_Free	18.739520663	0:CENSORED	NA	No	Black_or_African_American	No	-22	1	Primary	Male	Not_Called
lihc_tcga_pan_can_atlas_2018	TCGA-EP-A26S	TCGA-EP-A26S-01	70.0	STAGE_I	7TH	3	-33	Hepatocellular_Carcinoma	LIHC	Hepatocellular_Carcinoma	Christiana_Healthcare	608.0	-25677.0	0.0	NA	NA	19.98882204	0:ALIVE_OR_DEAD_TUMOR_FREE	Not_Hispanic_Or_Latino	7/19/11	0.0845	G2	No	C22.0	8170/3	C22.0	Yes	Yes	89	No	HCC	19.98882204	0:LIVING	B7D6621C-8BCE-4A01-8588-9D7761D9372B	MX	N0	T1	Tumor_Free	19.98882204	0:CENSORED	NA	No	White	No	-24	1	Primary	Male	Not_Called
lihc_tcga_pan_can_atlas_2018	TCGA-EP-A2KA	TCGA-EP-A2KA-01	52.0	STAGE_IIIA	7TH	5	-1	Hepatocellular_Carcinoma	LIHC	Hepatocellular_Carcinoma	Christiana_Healthcare	357.0	-19214.0	0.0	9.6327711477	1:Recurred/Progressed	20.613472729	1:DEAD_WITH_TUMOR	Not_Hispanic_Or_Latino	10/18/11	0.2531	G3	No	C22.0	8170/3	C22.0	Yes	Yes	104	Yes	HCC	20.613472729	1:DECEASED	440375D7-CDCD-418A-8992-0A8CA42D290D	MX	NX	T3A	NA	9.6327711477	1:PROGRESSION	NA	No	White	No	2	1	Primary	Female	Not_Called
lihc_tcga_pan_can_atlas_2018	TCGA-EP-A2KB	TCGA-EP-A2KB-01	46.0	STAGE_I	7TH	9	-23	Hepatocellular_Carcinoma	LIHC	Hepatocellular_Carcinoma	Christiana_Healthcare	334.0	-16835.0	0.0	5.2930926784	1:Recurred/Progressed	19.594305816	1:DEAD_WITH_TUMOR	Not_Hispanic_Or_Latino	9/26/11	0.6426	G2	No	C22.0	8170/3	C22.0	Yes	Yes	77	Yes	HCC	19.594305816	1:DECEASED	18C08546-BED3-4ED9-B223-479AFE633C8E	MX	NX	T1	Tumor_Free	5.2930926784	1:PROGRESSION	NA	No	White	No	-4	1	Primary	Female	Gained
lihc_tcga_pan_can_atlas_2018	TCGA-EP-A2KC	TCGA-EP-A2KC-01	62.0	STAGE_I	7TH	9	-21	Hepatocellular_Carcinoma	LIHC	Hepatocellular_Carcinoma	Christiana_Healthcare	NA	-22677.0	0.0	0.6246506888000001	0:DiseaseFree	0.6246506888000001	0:ALIVE_OR_DEAD_TUMOR_FREE	Not_Hispanic_Or_Latino	10/5/11	0.3777	G3	No	C22.0	8170/3	C22.0	Yes	Yes	81	No	HCC	0.6246506888000001	1:DECEASED	71681DB9-FA90-4FE1-A497-67D501EB75F0	MX	NX	T1	Tumor_Free	0.6246506888000001	0:CENSORED	NA	No	Black_or_African_American	No	-16	1	Primary	Male	Not_Called
lihc_tcga_pan_can_atlas_2018	TCGA-EP-A3JL	TCGA-EP-A3JL-01	76.0	STAGE_I	7TH	31	1	Hepatocellular_Carcinoma	LIHC	Hepatocellular_Carcinoma	Christiana_Healthcare	303.0	-27886.0	0.0	NA	NA	9.961534668099999	0:ALIVE_OR_DEAD_TUMOR_FREE	Not_Hispanic_Or_Latino	3/19/12	0.1861	G2	No	C22.0	8170/3	C22.0	Yes	Yes	87	No	HCC	9.961534668099999	0:LIVING	A196A937-B17D-4D4A-965B-8AF0F4F41367	MX	NX	T1	Tumor_Free	9.961534668099999	0:CENSORED	NA	Yes	White	No	-8	1	Primary	Male	Lost
lihc_tcga_pan_can_atlas_2018	TCGA-EP-A3RK	TCGA-EP-A3RK-01	73.0	STAGE_IIIA	7TH	8	1	Hepatocellular_Carcinoma	LIHC	Hepatocellular_Carcinoma	Christiana_Healthcare	363.0	-26985.0	0.0	NA	NA	11.934115790999998	0:ALIVE_OR_DEAD_TUMOR_FREE	Not_Hispanic_Or_Latino	5/15/12	0.2332	G2	No	C22.0	8170/3	C22.0	Yes	Yes	53	Yes	HCC	11.934115790999998	0:LIVING	F15279DD-5D12-460B-9BD1-B4F95681CA65	MX	NX	T3A	Tumor_Free	10.520432653	1:PROGRESSION	NA	No	White	No	0	1	Primary	Male	Not_Called
lihc_tcga_pan_can_atlas_2018	TCGA-ES-A2HS	TCGA-ES-A2HS-01	80.0	STAGE_I	6TH	25	-15	Hepatocellular_Carcinoma	LIHC	Hepatocellular_Carcinoma	University_of_Florida	NA	-29268.0	0.0	22.618930204	0:DiseaseFree	22.618930204	0:ALIVE_OR_DEAD_TUMOR_FREE	Not_Hispanic_Or_Latino	9/28/11	0.3659	G2	No	C22.0	8170/3	C22.0	Yes	Yes	65	NA	HCC	22.618930204	1:DECEASED	728AEDB3-551A-4C16-9BE3-7733A9539E9E	MX	NX	T1	Tumor_Free	22.618930204	0:CENSORED	NA	Yes	White	NA	-18	1	Primary	Male	Gained
lihc_tcga_pan_can_atlas_2018	TCGA-ES-A2HT	TCGA-ES-A2HT-01	54.0	STAGE_I	6TH	38	1	Hepatocellular_Carcinoma	LIHC	Hepatocellular_Carcinoma	University_of_Florida	NA	-20023.0	0.0	14.399842194000001	0:DiseaseFree	14.399842194000001	0:ALIVE_OR_DEAD_TUMOR_FREE	Not_Hispanic_Or_Latino	9/30/11	0.1469	G2	No	C22.0	8170/3	C22.0	Yes	Yes	67	NA	HCC	14.399842194000001	1:DECEASED	7DD3BDA9-3A0A-46FA-B052-A6D24B847804	MX	NX	T1	Tumor_Free	14.399842194000001	0:CENSORED	NA	No	Black_or_African_American	NA	-20	1	Primary	Male	Lost
lihc_tcga_pan_can_atlas_2018	TCGA-FV-A23B	TCGA-FV-A23B-01	70.0	STAGE_II	6TH	6	-19	Hepatocellular_Carcinoma	LIHC	Hepatocellular_Carcinoma	International_Genomics_Consortium	987.0	-25788.0	0.0	47.769339513999995	1:Recurred/Progressed	60.887003978	1:DEAD_WITH_TUMOR	Not_Hispanic_Or_Latino	7/18/11	0.2019	NA	No	C22.0	8170/3	C22.0	Yes	Yes	109	Yes	HCC	60.887003978	1:DECEASED	C95ED407-BCC2-44AA-BC59-BF7549F2D665	M0	N0	T2	Tumor_Free	47.769339513999995	1:PROGRESSION	NA	No	White	No	-4	1	Primary	Female	Not_Called
lihc_tcga_pan_can_atlas_2018	TCGA-FV-A2QQ	TCGA-FV-A2QQ-01	80.0	STAGE_I	7TH	4	-9	Hepatocellular_Carcinoma	LIHC	Hepatocellular_Carcinoma	International_Genomics_Consortium	729.0	-29354.0	0.0	23.966860636999996	0:DiseaseFree	23.966860636999996	0:ALIVE_OR_DEAD_TUMOR_FREE	Not_Hispanic_Or_Latino	10/1/12	0.1404	G2	No	C22.0	8170/3	C22.0	Yes	Yes	118	No	HCC	23.966860636999996	0:LIVING	D680DF09-368E-42B5-B540-45C41ED31042	MX	N0	T1	Tumor_Free	23.966860636999996	0:CENSORED	NA	No	White	No	-16	1	Primary	Male	Not_Called
lihc_tcga_pan_can_atlas_2018	TCGA-FV-A2QR	TCGA-FV-A2QR-01	75.0	STAGE_I	6TH	5	-31	Hepatocellular_Carcinoma	LIHC	Hepatocellular_Carcinoma	International_Genomics_Consortium	NA	NA	0.0	NA	NA	19.101160535	1:DEAD_WITH_TUMOR	Not_Hispanic_Or_Latino	2/9/12	0.2591	G1	No	C22.0	8170/3	C22.0	Yes	Yes	105	Yes	HCC	19.101160535	1:DECEASED	D3A03F7A-3482-4548-957E-05C692B20101	M0	N0	T1	With_Tumor	18.443633494	1:PROGRESSION	NA	No	White	No	-20	1	Primary	Male	Not_Called
lihc_tcga_pan_can_atlas_2018	TCGA-FV-A3I0	TCGA-FV-A3I0-01	76.0	STAGE_II	7TH	19	7	Hepatocellular_Carcinoma	LIHC	Hepatocellular_Carcinoma	International_Genomics_Consortium	848.0	-28101.0	0.0	5.2273399743999995	1:Recurred/Progressed	27.87914653	0:ALIVE_OR_DEAD_TUMOR_FREE	Not_Hispanic_Or_Latino	4/16/12	0.3727	G2	No	C22.0	8171/3	C22.0	Yes	Yes	77	Yes	HCC	27.87914653	0:LIVING	A8C2AA08-9156-4845-AD77-5E060858C757	M0	NX	T2	Tumor_Free	5.2273399743999995	1:PROGRESSION	NA	No	White	No	-2	1	Primary	Female	Lost
lihc_tcga_pan_can_atlas_2018	TCGA-FV-A3I1	TCGA-FV-A3I1-01	81.0	STAGE_II	7TH	9	-11	Hepatocellular_Carcinoma	LIHC	Hepatocellular_Carcinoma	International_Genomics_Consortium	0.0	NA	0.0	8.1204589539	0:DiseaseFree	8.1204589539	0:ALIVE_OR_DEAD_TUMOR_FREE	Not_Hispanic_Or_Latino	4/16/12	0.2630	G2	No	C22.0	8170/3	C22.0	Yes	Yes	69	No	HCC	8.1204589539	1:DECEASED	BFD20D71-18A5-4F01-8D56-84378AD92359	MX	N0	T2	Tumor_Free	8.1204589539	0:CENSORED	NA	Yes	White	No	-18	1	Primary	Female	Not_Called
lihc_tcga_pan_can_atlas_2018	TCGA-FV-A3R2	TCGA-FV-A3R2-01	75.0	STAGE_I	6TH	14	-5	Hepatocellular_Carcinoma	LIHC	Hepatocellular_Carcinoma	International_Genomics_Consortium	NA	-27530.0	0.0	6.3780122958000005	0:DiseaseFree	6.3780122958000005	0:ALIVE_OR_DEAD_TUMOR_FREE	Not_Hispanic_Or_Latino	9/24/12	0.4018	NA	No	C22.0	8170/3	C22.0	Yes	Yes	73	No	HCC	6.3780122958000005	1:DECEASED	17833039-0D7E-47F0-90E6-8CABAE94C124	MX	NX	T1	Tumor_Free	6.3780122958000005	0:CENSORED	NA	Yes	White	No	-18	1	Primary	Male	Not_Called
lihc_tcga_pan_can_atlas_2018	TCGA-FV-A3R3	TCGA-FV-A3R3-01	38.0	STAGE_I	7TH	1	-29	Hepatocellular_Carcinoma	LIHC	Hepatocellular_Carcinoma	International_Genomics_Consortium	4.0	-14231.0	0.0	12.032744847	0:DiseaseFree	12.032744847	0:ALIVE_OR_DEAD_TUMOR_FREE	Not_Hispanic_Or_Latino	9/25/12	0.0882	G2	No	C22.0	8170/3	C22.0	Yes	Yes	53	NA	HCC	12.032744847	1:DECEASED	3DD7C93D-8194-44EE-8014-10DD81EF6441	MX	NX	T1	Tumor_Free	12.032744847	0:CENSORED	NA	No	White	No	-18	1	Primary	Female	Not_Called
lihc_tcga_pan_can_atlas_2018	TCGA-FV-A495	TCGA-FV-A495-01	51.0	STAGE_II	7TH	5	1	Hepatocellular_Carcinoma	LIHC	Hepatocellular_Carcinoma	International_Genomics_Consortium	1.0	-18740.0	0.0	0.032876352000000005	0:DiseaseFree	0.032876352000000005	0:ALIVE_OR_DEAD_TUMOR_FREE	Not_Hispanic_Or_Latino	2/21/13	0.1940	G2	No	C22.0	8170/3	C22.0	Yes	Yes	104	No	HCC	0.032876352000000005	0:LIVING	BD48FA5E-0152-46F0-A4FA-8CF723FF2DCD	M0	NX	T2	Tumor_Free	0.032876352000000005	0:CENSORED	NA	No	White	NA	-10	1	Primary	Female	Not_Called
lihc_tcga_pan_can_atlas_2018	TCGA-FV-A496	TCGA-FV-A496-01	84.0	STAGE_I	7TH	9	-17	Hepatocellular_Carcinoma	LIHC	Hepatocellular_Carcinoma	International_Genomics_Consortium	10.0	-30950.0	0.0	0.3287635204	0:DiseaseFree	0.3287635204	0:ALIVE_OR_DEAD_TUMOR_FREE	Not_Hispanic_Or_Latino	2/21/13	0.4553	G2	No	C22.0	8170/3	C22.0	Yes	Yes	116	No	HCC	0.3287635204	0:LIVING	8AFA3140-DCBD-44C0-AB13-4ADA6A0444D4	M0	NX	T1	Tumor_Free	0.3287635204	0:CENSORED	NA	No	White	NA	-22	1	Primary	Female	Not_Called
lihc_tcga_pan_can_atlas_2018	TCGA-FV-A4ZP	TCGA-FV-A4ZP-01	78.0	STAGE_IIIA	6TH	17	-1	Hepatocellular_Carcinoma	LIHC	Hepatocellular_Carcinoma	International_Genomics_Consortium	1836.0	-28771.0	0.0	NA	NA	81.730611171	0:ALIVE_OR_DEAD_TUMOR_FREE	Not_Hispanic_Or_Latino	3/15/13	0.5099	G2	No	C22.0	8170/3	C22.0	Yes	Yes	90	Yes	HCC	81.730611171	1:DECEASED	5C08008D-5ED4-4480-BD00-C8A2D8C787DC	M0	NX	T3	Tumor_Free	81.730611171	0:CENSORED	NA	Yes	White	No	-8	1	Primary	Male	Not_Called
lihc_tcga_pan_can_atlas_2018	TCGA-FV-A4ZQ	TCGA-FV-A4ZQ-01	52.0	STAGE_I	7TH	12	1	Hepatocellular_Carcinoma	LIHC	Hepatocellular_Carcinoma	International_Genomics_Consortium	12.0	-19090.0	0.0	0.3945162245	0:DiseaseFree	0.3945162245	0:ALIVE_OR_DEAD_TUMOR_FREE	Not_Hispanic_Or_Latino	3/15/13	0.2896	G2	No	C22.0	8170/3	C22.0	Yes	Yes	71	No	HCC	0.3945162245	0:LIVING	65E430E1-0C9A-4045-83A9-653B7CFF811D	M0	NX	T1	Tumor_Free	0.3945162245	0:CENSORED	NA	No	White	NA	12	1	Primary	Male	Gained
lihc_tcga_pan_can_atlas_2018	TCGA-G3-A25S	TCGA-G3-A25S-01	64.0	STAGE_I	6TH	27	1	Hepatocellular_Carcinoma	LIHC	Hepatocellular_Carcinoma	Alberta_Health_Services	37.0	-23571.0	0.0	NA	NA	13.676562449	1:DEAD_WITH_TUMOR	Not_Hispanic_Or_Latino	7/27/11	0.5349	G2	No	C22.0	8170/3	C22.0	Yes	Yes	141	Yes	HCC	13.676562449	1:DECEASED	B865DEC4-F051-4FBE-9405-F832FF2010D7	M0	N0	T1	With_Tumor	1.2164250255	1:PROGRESSION	NA	No	White	No	-8	1	Primary	Male	Not_Called
lihc_tcga_pan_can_atlas_2018	TCGA-G3-A25T	TCGA-G3-A25T-01	45.0	STAGE_IIIA	6TH	19	27	Hepatocellular_Carcinoma	LIHC	Hepatocellular_Carcinoma	Alberta_Health_Services	1553.0	-16461.0	0.0	14.860111122000001	1:Recurred/Progressed	51.056974718	0:ALIVE_OR_DEAD_TUMOR_FREE	Not_Hispanic_Or_Latino	7/27/11	0.2700	G2	No	C22.0	8170/3	C22.0	Yes	Yes	66	Yes	HCC	51.056974718	0:LIVING	F6E5979D-D6A9-4408-BD1B-1B37D1064E83	M0	N0	T3	Tumor_Free	14.860111122000001	1:PROGRESSION	NA	No	White	No	-2	1	Primary	Female	Not_Called
lihc_tcga_pan_can_atlas_2018	TCGA-G3-A25U	TCGA-G3-A25U-01	63.0	STAGE_I	6TH	6	-13	Hepatocellular_Carcinoma	LIHC	Hepatocellular_Carcinoma	Alberta_Health_Services	1636.0	-23207.0	0.0	53.785711936999995	0:DiseaseFree	53.785711936999995	0:ALIVE_OR_DEAD_TUMOR_FREE	Not_Hispanic_Or_Latino	7/27/11	0.2470	G3	No	C22.0	8170/3	C22.0	Yes	Yes	94	No	HCC	53.785711936999995	0:LIVING	B9835DC5-BF31-4541-A973-E8CA802D80BA	M0	N0	T1	Tumor_Free	53.785711936999995	0:CENSORED	NA	No	Asian	No	-6	1	Primary	Female	Not_Called
lihc_tcga_pan_can_atlas_2018	TCGA-G3-A25V	TCGA-G3-A25V-01	68.0	STAGE_I	7TH	0	-1	Hepatocellular_Carcinoma	LIHC	Hepatocellular_Carcinoma	Alberta_Health_Services	860.0	-25144.0	0.0	16.076536148	1:Recurred/Progressed	28.273662754	0:ALIVE_OR_DEAD_TUMOR_FREE	Not_Hispanic_Or_Latino	7/27/11	0.0017	G2	No	C22.0	8170/3	C22.0	Yes	Yes	74	Yes	HCC	28.273662754	0:LIVING	F435EC00-0DB8-46B4-96BF-890A9D931DF3	M0	N0	T1	Tumor_Free	16.076536148	1:PROGRESSION	NA	No	White	No	-22	1	Primary	Male	Not_Called
lihc_tcga_pan_can_atlas_2018	TCGA-G3-A25W	TCGA-G3-A25W-01	79.0	STAGE_IIIB	7TH	9	NA	Hepatocellular_Carcinoma	LIHC	Hepatocellular_Carcinoma	Alberta_Health_Services	935.0	-29018.0	0.0	30.739389156999998	0:DiseaseFree	30.739389156999998	0:ALIVE_OR_DEAD_TUMOR_FREE	Not_Hispanic_Or_Latino	7/27/11	0.1229	G2	No	C22.0	8170/3	C22.0	Yes	No	97	No	HCC	30.739389156999998	0:LIVING	06AC44E9-1226-4202-828B-6F224766D7AC	M0	N0	T3B	Tumor_Free	30.739389156999998	0:CENSORED	NA	Yes	White	No	NA	1	Primary	Female	Not_Called
lihc_tcga_pan_can_atlas_2018	TCGA-G3-A25X	TCGA-G3-A25X-01	73.0	STAGE_II	6TH	NA	15	Hepatocellular_Carcinoma	LIHC	Hepatocellular_Carcinoma	Alberta_Health_Services	1779.0	-26988.0	0.0	58.487030278999995	0:DiseaseFree	58.487030278999995	0:ALIVE_OR_DEAD_TUMOR_FREE	Not_Hispanic_Or_Latino	7/27/11	0.4083	G3	No	C22.0	8170/3	C22.0	Yes	No	NA	No	HCC	58.487030278999995	0:LIVING	08428220-ABD4-484E-85CA-3673454C837E	M0	N0	T2	Tumor_Free	58.487030278999995	0:CENSORED	NA	No	Asian	No	2	1	Primary	Male	NA
lihc_tcga_pan_can_atlas_2018	TCGA-G3-A25Y	TCGA-G3-A25Y-01	52.0	STAGE_I	6TH	3	-9	Hepatocellular_Carcinoma	LIHC	Hepatocellular_Carcinoma	Alberta_Health_Services	NA	-19055.0	0.0	11.671104974	1:Recurred/Progressed	14.860111122000001	1:DEAD_WITH_TUMOR	Not_Hispanic_Or_Latino	7/27/11	0.2465	G3	No	C22.0	8170/3	C22.0	Yes	Yes	96	Yes	HCC	14.860111122000001	1:DECEASED	239B4298-B090-480A-A19F-9758A827AA30	M0	N0	T1	With_Tumor	11.671104974	1:PROGRESSION	NA	No	Asian	No	-4	1	Primary	Female	Not_Called
lihc_tcga_pan_can_atlas_2018	TCGA-G3-A25Z	TCGA-G3-A25Z-01	58.0	STAGE_I	7TH	7	-9	Hepatocellular_Carcinoma	LIHC	Hepatocellular_Carcinoma	Alberta_Health_Services	655.0	-21509.0	0.0	21.534010585999997	0:DiseaseFree	21.534010585999997	0:ALIVE_OR_DEAD_TUMOR_FREE	Not_Hispanic_Or_Latino	7/27/11	0.3118	G2	No	C22.0	8170/3	C22.0	Yes	Yes	88	No	HCC	21.534010585999997	0:LIVING	2F3D22AD-6917-4189-89D9-2A06C2D2DE0A	M0	N0	T1	Tumor_Free	21.534010585999997	0:CENSORED	NA	No	Asian	No	-18	1	Primary	Male	Not_Called
lihc_tcga_pan_can_atlas_2018	TCGA-G3-A3CH	TCGA-G3-A3CH-01	53.0	STAGE_IIIA	7TH	5	-25	Hepatocellular_Carcinoma	LIHC	Hepatocellular_Carcinoma	Alberta_Health_Services	780.0	-19473.0	0.0	3.8136568366000003	1:Recurred/Progressed	25.643554590999997	0:ALIVE_OR_DEAD_TUMOR_FREE	Not_Hispanic_Or_Latino	1/11/12	0.1347	G2	No	C22.0	8170/3	C22.0	Yes	Yes	37	Yes	HCC	25.643554590999997	0:LIVING	3A2D7482-C246-411E-841F-71D96E353328	M0	N0	T3A	Tumor_Free	3.8136568366000003	1:PROGRESSION	NA	No	Asian	No	-8	1	Primary	Male	Not_Called
lihc_tcga_pan_can_atlas_2018	TCGA-G3-A3CI	TCGA-G3-A3CI-01	71.0	STAGE_I	7TH	0	-23	Hepatocellular_Carcinoma	LIHC	Hepatocellular_Carcinoma	Alberta_Health_Services	180.0	-26224.0	0.0	5.9177433672	0:DiseaseFree	5.9177433672	0:ALIVE_OR_DEAD_TUMOR_FREE	Not_Hispanic_Or_Latino	1/16/12	0.0164	G2	No	C22.0	8170/3	C22.0	Yes	Yes	17	NA	HCC	5.9177433672	0:LIVING	B5465221-78FE-40A8-ABEC-BED600602DD4	M0	N0	T1	Tumor_Free	5.9177433672	0:CENSORED	NA	No	White	NA	-24	1	Primary	Male	Not_Called
lihc_tcga_pan_can_atlas_2018	TCGA-G3-A3CJ	TCGA-G3-A3CJ-01	52.0	STAGE_II	7TH	36	-9	Hepatocellular_Carcinoma	LIHC	Hepatocellular_Carcinoma	Alberta_Health_Services	594.0	-19305.0	0.0	9.7314002038	1:Recurred/Progressed	19.528553112	0:ALIVE_OR_DEAD_TUMOR_FREE	Not_Hispanic_Or_Latino	1/17/12	0.1490	G2	No	C22.0	8170/3	C22.0	Yes	No	NA	Yes	HCC	19.528553112	0:LIVING	CB8F3C76-DA86-4A1D-977C-44AB399B342A	M0	N0	T2	Tumor_Free	9.7314002038	1:PROGRESSION	NA	No	American_Indian_or_Alaska_Native	No	-24	1	Primary	Male	Lost
lihc_tcga_pan_can_atlas_2018	TCGA-G3-A3CK	TCGA-G3-A3CK-01	61.0	STAGE_I	7TH	1	-25	Hepatocellular_Carcinoma	LIHC	Hepatocellular_Carcinoma	Alberta_Health_Services	585.0	-22462.0	0.0	19.232665943	0:DiseaseFree	19.232665943	0:ALIVE_OR_DEAD_TUMOR_FREE	Not_Hispanic_Or_Latino	1/16/12	0.0781	G2	No	C22.0	8170/3	C22.0	Yes	Yes	207	No	HCC	19.232665943	0:LIVING	39EB1DB0-2722-4AF4-8254-D0E10256C64D	M0	N0	T1	Tumor_Free	19.232665943	0:CENSORED	NA	No	Asian	No	-16	1	Primary	Male	Not_Called
lihc_tcga_pan_can_atlas_2018	TCGA-G3-A5SI	TCGA-G3-A5SI-01	44.0	STAGE_II	7TH	5	-7	Hepatocellular_Carcinoma	LIHC	Hepatocellular_Carcinoma	Alberta_Health_Services	447.0	-16126.0	0.0	11.44097051	1:Recurred/Progressed	25.249038366999997	1:DEAD_WITH_TUMOR	Not_Hispanic_Or_Latino	5/15/13	0.3209	G2	No	C22.0	8170/3	C22.0	Yes	Yes	36	No	HCC	25.249038366999997	1:DECEASED	14201DA5-4446-47BE-AF72-120B7780C6BF	M0	N0	T2	With_Tumor	11.44097051	1:PROGRESSION	NA	No	Asian	No	4	1	Primary	Male	Not_Called
lihc_tcga_pan_can_atlas_2018	TCGA-G3-A5SJ	TCGA-G3-A5SJ-01	59.0	STAGE_I	7TH	7	7	Hepatocellular_Carcinoma	LIHC	Hepatocellular_Carcinoma	Alberta_Health_Services	698.0	-21848.0	0.0	10.125916428	1:Recurred/Progressed	22.947693724	0:ALIVE_OR_DEAD_TUMOR_FREE	Not_Hispanic_Or_Latino	5/15/13	0.2052	G2	No	C22.0	8170/3	C22.0	Yes	Yes	98	No	HCC	22.947693724	0:LIVING	2C8A1E74-33DE-453F-8D1E-E226185E52FC	M0	NX	T1	With_Tumor	10.125916428	1:PROGRESSION	NA	No	White	No	-8	1	Primary	Male	Gained
lihc_tcga_pan_can_atlas_2018	TCGA-G3-A5SK	TCGA-G3-A5SK-01	58.0	STAGE_I	7TH	NA	-15	Hepatocellular_Carcinoma	LIHC	Hepatocellular_Carcinoma	Alberta_Health_Services	744.0	-21320.0	0.0	15.879278035	1:Recurred/Progressed	24.460005918	0:ALIVE_OR_DEAD_TUMOR_FREE	Not_Hispanic_Or_Latino	5/15/13	NA	G1	No	C22.0	8170/3	C22.0	Yes	No	89	Yes	HCC	24.460005918	0:LIVING	24259D55-20AC-4359-861F-DCAD7AD88CEE	M0	NX	T1	Tumor_Free	15.879278035	1:PROGRESSION	NA	No	White	No	-24	1	Primary	Male	NA
lihc_tcga_pan_can_atlas_2018	TCGA-G3-A5SL	TCGA-G3-A5SL-01	70.0	STAGE_II	7TH	6	-17	Hepatocellular_Carcinoma	LIHC	Hepatocellular_Carcinoma	Alberta_Health_Services	621.0	-25671.0	0.0	20.416214617	0:DiseaseFree	20.416214617	0:ALIVE_OR_DEAD_TUMOR_FREE	Not_Hispanic_Or_Latino	5/15/13	0.1740	G2	No	C22.0	8170/3	C22.0	Yes	Yes	124	No	HCC	20.416214617	0:LIVING	9A56D8A8-DADD-442E-BC09-732CD619AEF7	M0	NX	T2	Tumor_Free	20.416214617	0:CENSORED	NA	No	White	No	-12	1	Primary	Male	Not_Called
lihc_tcga_pan_can_atlas_2018	TCGA-G3-A5SM	TCGA-G3-A5SM-01	58.0	STAGE_II	7TH	22	-7	Hepatocellular_Carcinoma	LIHC	Hepatocellular_Carcinoma	Alberta_Health_Services	520.0	-21236.0	0.0	8.2848407141	1:Recurred/Progressed	17.095703061	0:ALIVE_OR_DEAD_TUMOR_FREE	Not_Hispanic_Or_Latino	5/15/13	0.1591	G3	No	C22.0	8170/3	C22.0	Yes	Yes	112	Yes	HCC	17.095703061	0:LIVING	D397E70F-C174-4656-9B7E-5E4C00754410	M0	NX	T2	Tumor_Free	8.2848407141	1:PROGRESSION	NA	No	White	No	-14	1	Primary	Male	Gained
lihc_tcga_pan_can_atlas_2018	TCGA-G3-A6UC	TCGA-G3-A6UC-01	65.0	STAGE_IIIB	7TH	7	-29	Hepatocellular_Carcinoma	LIHC	Hepatocellular_Carcinoma	Alberta_Health_Services	671.0	-23793.0	0.0	21.007988954	1:Recurred/Progressed	22.060032219	0:ALIVE_OR_DEAD_TUMOR_FREE	Not_Hispanic_Or_Latino	10/3/13	0.2504	G2	No	C22.0	8170/3	C22.0	Yes	Yes	113	Yes	HCC	22.060032219	0:LIVING	87AA894E-7676-40B7-9557-6541446D8CEA	M0	N0	T3B	With_Tumor	21.007988954	1:PROGRESSION	NA	Yes	White	No	-22	1	Primary	Male	Not_Called
lihc_tcga_pan_can_atlas_2018	TCGA-G3-A7M5	TCGA-G3-A7M5-01	76.0	STAGE_I	7TH	18	-9	Hepatocellular_Carcinoma	LIHC	Hepatocellular_Carcinoma	Alberta_Health_Services	447.0	-27963.0	0.0	14.695729362	0:DiseaseFree	14.695729362	0:ALIVE_OR_DEAD_TUMOR_FREE	Not_Hispanic_Or_Latino	2/5/14	0.2592	G2	No	C22.0	8170/3	C22.0	Yes	Yes	168	No	HCC	14.695729362	0:LIVING	869F8A17-BCED-4002-BD60-99DF84A03B93	MX	NX	T1	Tumor_Free	14.695729362	0:CENSORED	NA	No	Asian	No	-22	1	Primary	Male	Lost
lihc_tcga_pan_can_atlas_2018	TCGA-G3-A7M6	TCGA-G3-A7M6-01	60.0	STAGE_I	7TH	8	-23	Hepatocellular_Carcinoma	LIHC	Hepatocellular_Carcinoma	Alberta_Health_Services	632.0	-22205.0	0.0	9.6327711477	1:Recurred/Progressed	20.777854489	0:ALIVE_OR_DEAD_TUMOR_FREE	Not_Hispanic_Or_Latino	2/5/14	0.2587	G3	No	C22.0	8170/3	C22.0	Yes	Yes	82	Yes	HCC	20.777854489	0:LIVING	2681F83D-233F-4EA2-B5E6-3C05AF81F123	MX	NX	T1	With_Tumor	9.6327711477	1:PROGRESSION	NA	No	White	No	-6	1	Primary	Female	Not_Called
lihc_tcga_pan_can_atlas_2018	TCGA-G3-A7M7	TCGA-G3-A7M7-01	65.0	STAGE_I	7TH	2	1	Hepatocellular_Carcinoma	LIHC	Hepatocellular_Carcinoma	Alberta_Health_Services	361.0	-24002.0	0.0	11.868363085999999	0:DiseaseFree	11.868363085999999	0:ALIVE_OR_DEAD_TUMOR_FREE	Not_Hispanic_Or_Latino	2/5/14	0.0496	G1	No	C22.0	8170/3	C22.0	Yes	Yes	67	No	HCC	11.868363085999999	0:LIVING	3D048A45-3D5D-4563-ACC8-3C662861F18A	MX	NX	T1	Tumor_Free	11.868363085999999	0:CENSORED	NA	No	White	No	-18	1	Primary	Male	Not_Called
lihc_tcga_pan_can_atlas_2018	TCGA-G3-A7M8	TCGA-G3-A7M8-01	31.0	STAGE_I	7TH	0	-19	Hepatocellular_Carcinoma	LIHC	Hepatocellular_Carcinoma	Alberta_Health_Services	430.0	-11527.0	0.0	NA	NA	14.136831377	0:ALIVE_OR_DEAD_TUMOR_FREE	Not_Hispanic_Or_Latino	2/5/14	0.0000	G1	No	C22.0	8170/3	C22.0	Yes	Yes	23	No	HCC	14.136831377	0:LIVING	01CC571C-A47C-4548-9C14-5E51C79B095B	MX	NX	T1	Tumor_Free	14.136831377	0:CENSORED	NA	No	Asian	No	-24	1	Primary	Male	Not_Called
lihc_tcga_pan_can_atlas_2018	TCGA-G3-A7M9	TCGA-G3-A7M9-01	70.0	STAGE_IIIB	7TH	16	31	Hepatocellular_Carcinoma	LIHC	Hepatocellular_Carcinoma	Alberta_Health_Services	NA	-25588.0	0.0	1.8410757141999998	0:DiseaseFree	1.8410757141999998	NA	Not_Hispanic_Or_Latino	2/5/14	0.4412	G2	No	C22.0	8170/3	C22.0	Yes	Yes	123	No	HCC	1.8410757141999998	1:DECEASED	115B754D-8559-4F1D-AF44-FCD8C2CEF86A	MX	NX	T3B	NA	1.8410757141999998	0:CENSORED	NA	Yes	White	No	26	1	Primary	Male	Not_Called
lihc_tcga_pan_can_atlas_2018	TCGA-G3-AAUZ	TCGA-G3-AAUZ-01	48.0	STAGE_I	7TH	8	-1	Hepatocellular_Carcinoma	LIHC	Hepatocellular_Carcinoma	Alberta_Health_Services	480.0	-17760.0	0.0	15.780648979	0:DiseaseFree	15.780648979	0:ALIVE_OR_DEAD_TUMOR_FREE	Hispanic_Or_Latino	7/14/14	0.2024	G2	No	C22.0	8170/3	C22.0	Yes	Yes	80	No	HCC	15.780648979	0:LIVING	D74DDBE2-5860-40B1-9BD8-99CC50F3392D	M0	N0	T1	Tumor_Free	15.780648979	0:CENSORED	NA	No	NA	No	-10	1	Primary	Male	Not_Called
lihc_tcga_pan_can_atlas_2018	TCGA-G3-AAV0	TCGA-G3-AAV0-01	58.0	STAGE_I	7TH	4	-15	Hepatocellular_Carcinoma	LIHC	Hepatocellular_Carcinoma	Alberta_Health_Services	476.0	-21249.0	0.0	15.649143571	0:DiseaseFree	15.649143571	0:ALIVE_OR_DEAD_TUMOR_FREE	Not_Hispanic_Or_Latino	7/14/14	0.1766	G2	No	C22.0	8170/3	C22.0	Yes	Yes	162	No	HCC	15.649143571	0:LIVING	6E657705-8579-433B-AF7A-B6155B599518	M0	N0	T1	Tumor_Free	15.649143571	0:CENSORED	NA	No	Asian	No	-26	1	Primary	Male	Not_Called
lihc_tcga_pan_can_atlas_2018	TCGA-G3-AAV1	TCGA-G3-AAV1-01	51.0	STAGE_IIIC	7TH	17	-21	Hepatocellular_Carcinoma	LIHC	Hepatocellular_Carcinoma	Alberta_Health_Services	NA	-18973.0	0.0	1.61094125	1:Recurred/Progressed	11.802610382000001	1:DEAD_WITH_TUMOR	Not_Hispanic_Or_Latino	7/14/14	0.3641	G3	No	C22.0	8170/3	C22.0	Yes	Yes	51	Yes	HCC	11.802610382000001	1:DECEASED	EE6D81BF-0470-4652-AFF0-D85F6AB67626	M0	N0	T4	With_Tumor	1.61094125	1:PROGRESSION	NA	No	Asian	No	-20	1	Primary	Male	NA
lihc_tcga_pan_can_atlas_2018	TCGA-G3-AAV2	TCGA-G3-AAV2-01	50.0	STAGE_I	7TH	5	-15	Hepatocellular_Carcinoma	LIHC	Hepatocellular_Carcinoma	Alberta_Health_Services	372.0	-18363.0	0.0	12.230002959	0:DiseaseFree	12.230002959	0:ALIVE_OR_DEAD_TUMOR_FREE	Not_Hispanic_Or_Latino	7/15/14	0.2133	G1	No	C22.0	8170/3	C22.0	Yes	Yes	46	No	HCC	12.230002959	0:LIVING	1724C96A-2AA3-43D4-992A-08AF948C0F45	M0	N0	T1	Tumor_Free	12.230002959	0:CENSORED	NA	No	White	No	-20	1	Primary	Male	Not_Called
lihc_tcga_pan_can_atlas_2018	TCGA-G3-AAV3	TCGA-G3-AAV3-01	58.0	STAGE_II	7TH	6	-13	Hepatocellular_Carcinoma	LIHC	Hepatocellular_Carcinoma	Alberta_Health_Services	412.0	-21449.0	0.0	13.54505704	0:DiseaseFree	13.54505704	0:ALIVE_OR_DEAD_TUMOR_FREE	Not_Hispanic_Or_Latino	7/15/14	0.1787	G2	No	C22.0	8170/3	C22.0	Yes	Yes	83	No	HCC	13.54505704	0:LIVING	EFC865FD-7C74-4361-9D7A-EEF923DBCD24	M0	N0	T2	Tumor_Free	13.54505704	0:CENSORED	NA	No	White	No	0	1	Primary	Female	Not_Called
lihc_tcga_pan_can_atlas_2018	TCGA-G3-AAV4	TCGA-G3-AAV4-01	83.0	STAGE_I	7TH	12	-17	Hepatocellular_Carcinoma	LIHC	Hepatocellular_Carcinoma	Alberta_Health_Services	NA	-30466.0	0.0	0.8876615051000001	0:DiseaseFree	0.8876615051000001	0:ALIVE_OR_DEAD_TUMOR_FREE	Not_Hispanic_Or_Latino	7/15/14	0.3684	G1	No	C22.0	8170/3	C22.0	Yes	Yes	104	No	HCC	0.8876615051000001	1:DECEASED	0955D871-5413-4AB2-8FDF-B4FEB3AEEF5D	M0	N0	T1	Tumor_Free	0.8876615051000001	0:CENSORED	NA	No	White	No	-18	1	Primary	Female	Lost
lihc_tcga_pan_can_atlas_2018	TCGA-G3-AAV5	TCGA-G3-AAV5-01	67.0	STAGE_II	7TH	11	1	Hepatocellular_Carcinoma	LIHC	Hepatocellular_Carcinoma	Alberta_Health_Services	354.0	-24655.0	0.0	3.8465331887	1:Recurred/Progressed	11.638228622	0:ALIVE_OR_DEAD_TUMOR_FREE	Not_Hispanic_Or_Latino	7/16/14	0.2757	G2	No	C22.0	8170/3	C22.0	Yes	Yes	76	Yes	HCC	11.638228622	0:LIVING	4DFF4242-4A53-4F46-B200-7ED83F6B7808	M0	N0	T2	With_Tumor	3.8465331887	1:PROGRESSION	NA	No	White	NA	-8	1	Primary	Male	Gained
lihc_tcga_pan_can_atlas_2018	TCGA-G3-AAV6	TCGA-G3-AAV6-01	53.0	STAGE_IIIA	7TH	24	1	Hepatocellular_Carcinoma	LIHC	Hepatocellular_Carcinoma	Alberta_Health_Services	NA	-19556.0	0.0	1.4465594897999998	1:Recurred/Progressed	2.1369628826	1:DEAD_WITH_TUMOR	Not_Hispanic_Or_Latino	7/16/14	0.6912	G3	No	C22.0	8170/3	C22.0	Yes	Yes	64	Yes	HCC	2.1369628826	1:DECEASED	A6733FA1-030A-45ED-9C24-0E64164D4998	M0	N0	T3A	With_Tumor	1.4465594897999998	1:PROGRESSION	NA	No	White	No	12	1	Primary	Female	Gained
lihc_tcga_pan_can_atlas_2018	TCGA-G3-AAV7	TCGA-G3-AAV7-01	38.0	STAGE_II	7TH	12	35	Hepatocellular_Carcinoma	LIHC	Hepatocellular_Carcinoma	Alberta_Health_Services	361.0	-14229.0	0.0	11.868363085999999	0:DiseaseFree	11.868363085999999	0:ALIVE_OR_DEAD_TUMOR_FREE	Not_Hispanic_Or_Latino	7/16/14	0.5017	G2	No	C22.0	8170/3	C22.0	Yes	Yes	75	No	HCC	11.868363085999999	0:LIVING	5D259F26-3BEF-4FE4-948B-495183F5F8BE	M0	N0	T2	Tumor_Free	11.868363085999999	0:CENSORED	NA	No	Asian	No	20	1	Primary	Male	Not_Called
lihc_tcga_pan_can_atlas_2018	TCGA-GJ-A3OU	TCGA-GJ-A3OU-01	59.0	STAGE_I	7TH	7	-11	Hepatocellular_Carcinoma	LIHC	Hepatocellular_Carcinoma	ABS_-_IUPUI	879.0	-21671.0	0.0	NA	NA	28.898313443000003	0:ALIVE_OR_DEAD_TUMOR_FREE	Not_Hispanic_Or_Latino	2/3/15	0.1474	G2	No	C22.0	8174/3	C22.0	Yes	Yes	56	Yes	HCC	28.898313443000003	0:LIVING	FB2ABC2A-ECF1-4184-912F-26A649F861FF	MX	NX	T1	Tumor_Free	28.898313443000003	1:PROGRESSION	NA	No	White	No	-14	1	Primary	Male	Not_Called
lihc_tcga_pan_can_atlas_2018	TCGA-GJ-A6C0	TCGA-GJ-A6C0-01	75.0	STAGE_II	7TH	3	17	Hepatocellular_Carcinoma	LIHC	Hepatocellular_Carcinoma	ABS_-_IUPUI	NA	-27626.0	0.0	NA	NA	1.0191669131999999	NA	Not_Hispanic_Or_Latino	11/27/13	0.1557	G2	No	C22.0	8170/3	C22.0	Yes	Yes	80	No	HCC	1.0191669131999999	1:DECEASED	1B326242-4BE6-4F05-B5FB-07ED76B49850	MX	NX	T2	NA	1.0191669131999999	0:CENSORED	NA	No	White	No	4	1	Primary	Female	Not_Called
lihc_tcga_pan_can_atlas_2018	TCGA-GJ-A9DB	TCGA-GJ-A9DB-01	68.0	STAGE_I	7TH	6	-25	Hepatocellular_Carcinoma	LIHC	Hepatocellular_Carcinoma	ABS_-_IUPUI	NA	-25020.0	0.0	2.2027155866999997	0:DiseaseFree	2.2027155866999997	NA	Not_Hispanic_Or_Latino	5/7/14	0.1389	G2	No	C22.0	8170/3	C22.0	Yes	Yes	73	No	HCC	2.2027155866999997	1:DECEASED	45F00F00-D793-4DCA-AEB9-7626D4575C90	MX	N0	T1	NA	2.2027155866999997	0:CENSORED	NA	No	White	No	-12	1	Primary	Male	Not_Called
lihc_tcga_pan_can_atlas_2018	TCGA-HP-A5MZ	TCGA-HP-A5MZ-01	78.0	STAGE_I	6TH	5	-15	Hepatocellular_Carcinoma	LIHC	Hepatocellular_Carcinoma	Ontario_Institute_for_Cancer_Research_(OICR)	NA	-22702.0	0.0	2.9917480356	0:DiseaseFree	2.9917480356	0:ALIVE_OR_DEAD_TUMOR_FREE	NA	9/26/13	0.0821	G2	No	C22.0	8170/3	C22.0	Yes	Yes	46	No	HCC	2.9917480356	1:DECEASED	2D00F09F-0074-46C8-B357-B5F33567762A	M0	NX	T1	Tumor_Free	2.9917480356	0:CENSORED	NA	No	NA	No	-18	1	Primary	Male	Not_Called
lihc_tcga_pan_can_atlas_2018	TCGA-HP-A5N0	TCGA-HP-A5N0-01	90.0	NA	6TH	5	-25	Hepatocellular_Carcinoma	LIHC	Hepatocellular_Carcinoma	Ontario_Institute_for_Cancer_Research_(OICR)	NA	-32120.0	0.0	5.8848670152	1:Recurred/Progressed	37.70917579	1:DEAD_WITH_TUMOR	NA	5/30/14	0.1655	NA	No	C22.0	8174/3	C22.0	Yes	Yes	127	Yes	HCC	37.70917579	1:DECEASED	7F8E25D4-6021-4327-96AB-79B6FCC97A24	M0	NX	TX	With_Tumor	5.8848670152	1:PROGRESSION	NA	No	NA	No	-28	1	Primary	Female	Not_Called
lihc_tcga_pan_can_atlas_2018	TCGA-K7-A5RF	TCGA-K7-A5RF-01	64.0	STAGE_I	7TH	NA	-23	Hepatocellular_Carcinoma	LIHC	Hepatocellular_Carcinoma	ABS_-_Lahey_Clinic	631.0	-23557.0	0.0	6.7396521682	1:Recurred/Progressed	20.744978137	0:ALIVE_OR_DEAD_TUMOR_FREE	Not_Hispanic_Or_Latino	6/24/13	0.0001	G1	No	C22.0	8170/3	C22.0	Yes	Yes	53	No	HCC	20.744978137	0:LIVING	3134F7D1-3359-497A-B8BE-1F317D8DDAAA	MX	NX	T1	With_Tumor	6.7396521682	1:PROGRESSION	NA	No	White	No	-24	1	Primary	Male	NA
lihc_tcga_pan_can_atlas_2018	TCGA-K7-A5RG	TCGA-K7-A5RG-01	66.0	STAGE_I	7TH	6	-21	Hepatocellular_Carcinoma	LIHC	Hepatocellular_Carcinoma	ABS_-_Lahey_Clinic	519.0	-24218.0	0.0	17.062826709	0:DiseaseFree	17.062826709	0:ALIVE_OR_DEAD_TUMOR_FREE	Not_Hispanic_Or_Latino	6/21/13	0.0010	G1	No	C22.0	8170/3	C22.0	Yes	Yes	124	No	HCC	17.062826709	0:LIVING	4FD3ED02-7B66-47BF-8B92-31FEE1093A87	MX	NX	T1	Tumor_Free	17.062826709	0:CENSORED	NA	No	Black_or_African_American	No	-2	1	Primary	Male	Not_Called
lihc_tcga_pan_can_atlas_2018	TCGA-K7-A6G5	TCGA-K7-A6G5-01	66.0	STAGE_I	7TH	3	-7	Hepatocellular_Carcinoma	LIHC	Hepatocellular_Carcinoma	ABS_-_Lahey_Clinic	512.0	-24233.0	0.0	NA	NA	16.832692244	0:ALIVE_OR_DEAD_TUMOR_FREE	Not_Hispanic_Or_Latino	9/12/13	0.1482	G2	No	C22.0	8170/3	C22.0	Yes	Yes	75	No	HCC	16.832692244	0:LIVING	81EDDCDA-0069-4652-9DC6-8AAC89CBA1FF	MX	N0	T1	Tumor_Free	16.832692244	0:CENSORED	NA	No	White	No	-20	1	Primary	Male	Not_Called
lihc_tcga_pan_can_atlas_2018	TCGA-K7-AAU7	TCGA-K7-AAU7-01	61.0	STAGE_II	7TH	6	3	Hepatocellular_Carcinoma	LIHC	Hepatocellular_Carcinoma	ABS_-_Lahey_Clinic	359.0	-22476.0	0.0	NA	NA	11.802610382000001	0:ALIVE_OR_DEAD_TUMOR_FREE	Not_Hispanic_Or_Latino	8/18/14	0.1306	G2	No	C22.0	8180/3	C22.0	Yes	Yes	62	Yes	HCC	11.802610382000001	0:LIVING	1EACFCC0-1D05-4441-B3D8-B0790E1C40F1	MX	NX	T2A	NA	1.9068284183000002	1:PROGRESSION	NA	No	White	No	10	1	Primary	Male	Not_Called
lihc_tcga_pan_can_atlas_2018	TCGA-KR-A7K0	TCGA-KR-A7K0-01	65.0	STAGE_I	7TH	2	-5	Hepatocellular_Carcinoma	LIHC	Hepatocellular_Carcinoma	University_Of_Michigan	NA	-23974.0	0.0	2.1369628826	0:DiseaseFree	2.1369628826	0:ALIVE_OR_DEAD_TUMOR_FREE	NA	5/28/14	0.0403	G1	No	C22.0	8170/3	C22.0	Yes	Yes	82	No	HCC	2.1369628826	1:DECEASED	5A7706BA-3CEA-41EB-B78A-FD69206DAA93	M0	N0	T1	Tumor_Free	2.1369628826	0:CENSORED	NA	Yes	White	No	-16	1	Primary	Male	Not_Called
lihc_tcga_pan_can_atlas_2018	TCGA-KR-A7K2	TCGA-KR-A7K2-01	64.0	STAGE_I	7TH	20	-13	Hepatocellular_Carcinoma	LIHC	Hepatocellular_Carcinoma	University_Of_Michigan	657.0	-23699.0	0.0	27.254495841	0:DiseaseFree	27.254495841	0:ALIVE_OR_DEAD_TUMOR_FREE	NA	5/28/14	0.5762	G1	No	C22.0	8180/3	C22.0	Yes	Yes	44	No	HCC	27.254495841	0:LIVING	FBB398FE-2BA8-4845-8083-6533ECB4A52E	M0	N0	T1	Tumor_Free	27.254495841	0:CENSORED	NA	No	White	No	-20	1	Primary	Male	Lost
lihc_tcga_pan_can_atlas_2018	TCGA-KR-A7K7	TCGA-KR-A7K7-01	61.0	STAGE_II	7TH	20	5	Hepatocellular_Carcinoma	LIHC	Hepatocellular_Carcinoma	University_Of_Michigan	951.0	-22587.0	0.0	7.8574481376	1:Recurred/Progressed	31.26541079	0:ALIVE_OR_DEAD_TUMOR_FREE	NA	5/27/14	0.5096	G1	No	C22.0	8170/3	C22.0	Yes	Yes	61	Yes	HCC	31.26541079	0:LIVING	7BA3D8F1-0C26-4C49-8D6B-0F2875B58DAF	M0	N0	T2	With_Tumor	7.8574481376	1:PROGRESSION	NA	Yes	White	No	10	1	Primary	Female	Lost
lihc_tcga_pan_can_atlas_2018	TCGA-KR-A7K8	TCGA-KR-A7K8-01	57.0	STAGE_I	7TH	4	-15	Hepatocellular_Carcinoma	LIHC	Hepatocellular_Carcinoma	University_Of_Michigan	906.0	-20914.0	0.0	29.785974948000003	0:DiseaseFree	29.785974948000003	0:ALIVE_OR_DEAD_TUMOR_FREE	NA	5/28/14	0.1573	G1	No	C22.0	8170/3	C22.0	Yes	Yes	50	No	HCC	29.785974948000003	0:LIVING	4B0E544C-4090-4EBB-B3E5-2623AA91356C	M0	N0	T1	Tumor_Free	29.785974948000003	0:CENSORED	NA	No	NA	No	-14	1	Primary	Male	Not_Called
lihc_tcga_pan_can_atlas_2018	TCGA-LG-A6GG	TCGA-LG-A6GG-01	79.0	STAGE_II	7TH	16	-21	Hepatocellular_Carcinoma	LIHC	Hepatocellular_Carcinoma	Hartford_Hospital	387.0	-28871.0	0.0	12.723148239	0:DiseaseFree	12.723148239	0:ALIVE_OR_DEAD_TUMOR_FREE	Not_Hispanic_Or_Latino	9/25/13	0.4875	G2	No	C22.0	8170/3	C22.0	Yes	Yes	179	No	HCC	12.723148239	0:LIVING	C618DA6D-3C66-4A6A-8832-3526A3B75410	M0	NX	T2	Tumor_Free	12.723148239	0:CENSORED	NA	Yes	White	No	-18	1	Primary	Female	Not_Called
lihc_tcga_pan_can_atlas_2018	TCGA-LG-A9QC	TCGA-LG-A9QC-01	48.0	STAGE_I	7TH	7	-23	Hepatocellular_Carcinoma	LIHC	Hepatocellular_Carcinoma	Hartford_Hospital	425.0	-17842.0	0.0	13.972449617	0:DiseaseFree	13.972449617	0:ALIVE_OR_DEAD_TUMOR_FREE	Not_Hispanic_Or_Latino	5/7/14	0.2744	G2	No	C22.0	8170/3	C22.0	Yes	Yes	44	No	HCC	13.972449617	0:LIVING	8C2783EF-AA41-44C9-BE87-FA4C84108F1E	M0	NX	T1	Tumor_Free	13.972449617	0:CENSORED	NA	No	White	No	-18	1	Primary	Male	Not_Called
lihc_tcga_pan_can_atlas_2018	TCGA-LG-A9QD	TCGA-LG-A9QD-01	68.0	STAGE_IIIA	7TH	3	-21	Hepatocellular_Carcinoma	LIHC	Hepatocellular_Carcinoma	Hartford_Hospital	366.0	-24969.0	0.0	12.032744847	0:DiseaseFree	12.032744847	0:ALIVE_OR_DEAD_TUMOR_FREE	Hispanic_Or_Latino	5/7/14	0.0995	G2	No	C22.0	8170/3	C22.0	Yes	Yes	98	No	HCC	12.032744847	0:LIVING	948A9BBC-60B0-4FB7-A707-76BC41294217	M0	N0	T3A	With_Tumor	12.032744847	0:CENSORED	NA	No	White	No	-24	1	Primary	Male	Not_Called
lihc_tcga_pan_can_atlas_2018	TCGA-MI-A75C	TCGA-MI-A75C-01	64.0	STAGE_I	7TH	5	-3	Hepatocellular_Carcinoma	LIHC	Hepatocellular_Carcinoma	BLN_-_Baylor	291.0	-23441.0	0.0	9.5670184436	0:DiseaseFree	9.5670184436	0:ALIVE_OR_DEAD_TUMOR_FREE	Not_Hispanic_Or_Latino	11/19/13	0.1383	G3	No	C22.0	8170/3	C22.0	Yes	Yes	108	No	HCC	9.5670184436	0:LIVING	A6C0DEF6-7649-485A-A679-50DAFB5EADE5	M0	N0	T1	Tumor_Free	9.5670184436	0:CENSORED	NA	No	White	No	-10	1	Primary	Male	Not_Called
lihc_tcga_pan_can_atlas_2018	TCGA-MI-A75E	TCGA-MI-A75E-01	61.0	STAGE_IIIC	7TH	6	-3	Hepatocellular_Carcinoma	LIHC	Hepatocellular_Carcinoma	BLN_-_Baylor	507.0	-22457.0	0.0	16.668310484000003	0:DiseaseFree	16.668310484000003	0:ALIVE_OR_DEAD_TUMOR_FREE	Not_Hispanic_Or_Latino	11/19/13	0.1609	G2	No	C22.0	8170/3	C22.0	Yes	Yes	117	No	HCC	16.668310484000003	0:LIVING	010D5817-9A3F-4A06-8643-653116C044FF	M0	N0	T4	Tumor_Free	16.668310484000003	0:CENSORED	NA	No	White	No	-18	1	Primary	Male	Not_Called
lihc_tcga_pan_can_atlas_2018	TCGA-MI-A75G	TCGA-MI-A75G-01	63.0	STAGE_II	7TH	14	-5	Hepatocellular_Carcinoma	LIHC	Hepatocellular_Carcinoma	BLN_-_Baylor	698.0	-23284.0	0.0	22.947693724	0:DiseaseFree	22.947693724	0:ALIVE_OR_DEAD_TUMOR_FREE	Not_Hispanic_Or_Latino	11/20/13	0.4654	G2	No	C22.0	8170/3	C22.0	Yes	Yes	225	No	HCC	22.947693724	0:LIVING	22DD3876-1F2C-4DDD-8FAE-F5FB820993BA	M0	N0	T2	Tumor_Free	22.947693724	0:CENSORED	NA	No	White	No	-16	1	Primary	Male	Not_Called
lihc_tcga_pan_can_atlas_2018	TCGA-MI-A75H	TCGA-MI-A75H-01	77.0	NA	7TH	5	-17	Hepatocellular_Carcinoma	LIHC	Hepatocellular_Carcinoma	BLN_-_Baylor	747.0	-28371.0	0.0	9.895781964	1:Recurred/Progressed	24.558634974	0:ALIVE_OR_DEAD_TUMOR_FREE	Not_Hispanic_Or_Latino	11/20/13	0.1588	NA	No	C22.0	8170/3	C22.0	Yes	Yes	118	Yes	HCC	24.558634974	0:LIVING	F3F6BA92-C68F-4313-99F4-0281272E02B6	MX	NX	NA	Tumor_Free	9.895781964	1:PROGRESSION	NA	Yes	White	No	-18	1	Primary	Male	Not_Called
lihc_tcga_pan_can_atlas_2018	TCGA-MI-A75I	TCGA-MI-A75I-01	61.0	NA	7TH	11	3	Hepatocellular_Carcinoma	LIHC	Hepatocellular_Carcinoma	BLN_-_Baylor	630.0	-22341.0	0.0	8.712233290599999	1:Recurred/Progressed	20.712101785	0:ALIVE_OR_DEAD_TUMOR_FREE	Not_Hispanic_Or_Latino	11/20/13	0.3185	G1	No	C22.0	8170/3	C22.0	Yes	Yes	158	Yes	HCC	20.712101785	0:LIVING	55E53229-C58F-4922-8869-0F5E2F6C2D7D	MX	NX	T2	NA	8.712233290599999	1:PROGRESSION	NA	No	Black_or_African_American	No	-4	1	Primary	Male	Not_Called
lihc_tcga_pan_can_atlas_2018	TCGA-MR-A520	TCGA-MR-A520-01	58.0	STAGE_I	7TH	0	-21	Hepatocellular_Carcinoma	LIHC	Hepatocellular_Carcinoma	University_of_Minnesota	229.0	-21398.0	0.0	NA	NA	7.528684617200001	0:ALIVE_OR_DEAD_TUMOR_FREE	Not_Hispanic_Or_Latino	9/11/12	0.0000	G1	No	C22.0	8170/3	C22.0	Yes	Yes	17	No	HCC	7.528684617200001	0:LIVING	25E893AD-A0FD-45AE-9AA9-9BCD7C2EC8E5	MX	NX	T1	Tumor_Free	7.528684617200001	0:CENSORED	NA	No	White	No	-20	1	Primary	Male	Not_Called
lihc_tcga_pan_can_atlas_2018	TCGA-MR-A8JO	TCGA-MR-A8JO-01	34.0	STAGE_I	7TH	6	5	Fibrolamellar_Carcinoma	LIHC	Fibrolamellar_Carcinoma	University_of_Minnesota	330.0	-12669.0	0.0	NA	NA	10.849196173	0:ALIVE_OR_DEAD_TUMOR_FREE	NA	10/9/13	0.1188	G3	No	C22.0	8171/3	C22.0	Yes	Yes	33	No	FLC	10.849196173	0:LIVING	8574D285-E02A-4D2B-931B-73556A9FDA02	MX	N0	T1	Tumor_Free	10.849196173	0:CENSORED	NA	No	White	No	-16	1	Primary	Male	Not_Called
lihc_tcga_pan_can_atlas_2018	TCGA-NI-A4U2	TCGA-NI-A4U2-01	71.0	STAGE_IIIA	6TH	4	-5	Hepatocellular_Carcinoma	LIHC	Hepatocellular_Carcinoma	Roswell_Park	NA	-26011.0	0.0	3.4848933162	1:Recurred/Progressed	58.881546504	1:DEAD_WITH_TUMOR	Not_Hispanic_Or_Latino	6/28/13	0.1269	G1	No	C22.0	8170/3	C22.0	Yes	Yes	111	Yes	HCC	58.881546504	1:DECEASED	9AEA3437-572A-48C6-BEB9-9BDBCB243875	MX	NX	T3	With_Tumor	3.4848933162	1:PROGRESSION	NA	No	White	No	-22	1	Primary	Male	Not_Called
lihc_tcga_pan_can_atlas_2018	TCGA-NI-A8LF	TCGA-NI-A8LF-01	74.0	STAGE_I	7TH	18	-19	Hepatocellular_Carcinoma	LIHC	Hepatocellular_Carcinoma	Roswell_Park	799.0	-27162.0	0.0	26.26820528	0:DiseaseFree	26.26820528	0:ALIVE_OR_DEAD_TUMOR_FREE	Not_Hispanic_Or_Latino	4/3/14	0.4651	G3	No	C22.0	8170/3	C22.0	Yes	Yes	93	No	HCC	26.26820528	0:LIVING	420DC176-E9A8-484B-BFA3-1B84E039C26B	MX	NX	T1	Tumor_Free	26.26820528	0:CENSORED	NA	No	White	No	-18	1	Primary	Male	Gained
lihc_tcga_pan_can_atlas_2018	TCGA-O8-A75V	TCGA-O8-A75V-01	54.0	STAGE_I	7TH	8	-13	Hepatocellular_Carcinoma	LIHC	Hepatocellular_Carcinoma	Saint_Mary's_Health_Care	538.0	-19850.0	0.0	NA	NA	17.687477398	0:ALIVE_OR_DEAD_TUMOR_FREE	Hispanic_Or_Latino	10/29/13	0.2609	G2	No	C22.0	8170/3	C22.0	Yes	Yes	68	No	HCC	17.687477398	0:LIVING	76CC9C06-0827-465E-BAB3-5F4115295EBE	MX	NX	T1	Tumor_Free	17.687477398	0:CENSORED	NA	No	NA	No	-14	1	Primary	Male	Not_Called
lihc_tcga_pan_can_atlas_2018	TCGA-PD-A5DF	TCGA-PD-A5DF-01	58.0	STAGE_IIIB	6TH	3	-7	Hepatocellular_Carcinoma	LIHC	Hepatocellular_Carcinoma	Fox_Chase	NA	-21414.0	0.0	NA	NA	21.007988954	1:DEAD_WITH_TUMOR	Not_Hispanic_Or_Latino	4/30/13	0.1803	G2	No	C22.0	8170/3	C22.0	Yes	Yes	41	No	HCC	21.007988954	1:DECEASED	1987B453-F97D-45C7-9C89-B9A33313D645	M0	N0	T4	With_Tumor	21.007988954	1:PROGRESSION	NA	No	White	No	0	1	Primary	Female	Not_Called
lihc_tcga_pan_can_atlas_2018	TCGA-QA-A7B7	TCGA-QA-A7B7-01	48.0	STAGE_II	7TH	8	-3	Hepatocellular_Carcinoma	LIHC	Hepatocellular_Carcinoma	Emory_University	94.0	-17636.0	0.0	NA	NA	3.0903770918	0:ALIVE_OR_DEAD_TUMOR_FREE	Not_Hispanic_Or_Latino	12/23/13	0.2544	G2	No	C22.0	8170/3	C22.0	Yes	Yes	79	Yes	HCC	3.0903770918	0:LIVING	B0952FD6-62EE-44EF-9A2A-E5262ED4721A	MX	NX	T2	Tumor_Free	2.8931189795	1:PROGRESSION	NA	No	Black_or_African_American	No	2	1	Primary	Male	Lost
lihc_tcga_pan_can_atlas_2018	TCGA-RC-A6M3	TCGA-RC-A6M3-01	24.0	STAGE_II	6TH	23	25	Hepatocellular_Carcinoma	LIHC	Hepatocellular_Carcinoma	University_of_Utah	0.0	-8899.0	0.0	0.0	0:DiseaseFree	0.0	0:ALIVE_OR_DEAD_TUMOR_FREE	NA	7/9/15	0.4863	G3	No	C22.0	8170/3	C22.0	Yes	Yes	73	NA	HCC	0.0	0:LIVING	C6A74DB2-CF97-4C7B-BE8C-557EE27E1D43	M0	N0	T2	NA	0.0	0:CENSORED	NA	No	American_Indian_or_Alaska_Native	NA	10	1	Primary	Male	Not_Called
lihc_tcga_pan_can_atlas_2018	TCGA-RC-A6M4	TCGA-RC-A6M4-01	74.0	STAGE_IIIA	7TH	17	-15	Hepatocellular_Carcinoma	LIHC	Hepatocellular_Carcinoma	University_of_Utah	22.0	-27327.0	0.0	NA	NA	0.7232797448999999	0:ALIVE_OR_DEAD_TUMOR_FREE	Not_Hispanic_Or_Latino	7/9/15	0.4046	G2	No	C22.0	8170/3	C22.0	Yes	Yes	157	NA	HCC	0.7232797448999999	0:LIVING	2D1DC64D-27DE-4C83-A7FA-88DA5B48BF24	MX	NX	T3	NA	0.7232797448999999	0:CENSORED	NA	No	White	NA	-6	1	Primary	Female	Not_Called
lihc_tcga_pan_can_atlas_2018	TCGA-RC-A6M5	TCGA-RC-A6M5-01	20.0	STAGE_IVA	7TH	15	-5	Fibrolamellar_Carcinoma	LIHC	Fibrolamellar_Carcinoma	University_of_Utah	15.0	-7634.0	0.0	NA	NA	0.4931452806	0:ALIVE_OR_DEAD_TUMOR_FREE	NA	7/9/15	0.0280	G2	No	C22.0	8171/3	C22.0	Yes	Yes	23	NA	FLC	0.4931452806	0:LIVING	D504EE30-6955-4A7B-9311-55AD3DECADD5	M0	N1	T1	NA	0.4931452806	0:CENSORED	NA	No	White	NA	-22	1	Primary	Female	Not_Called
lihc_tcga_pan_can_atlas_2018	TCGA-RC-A6M6	TCGA-RC-A6M6-01	75.0	STAGE_II	7TH	5	27	Hepatocellular_Carcinoma	LIHC	Hepatocellular_Carcinoma	University_of_Utah	9.0	-27649.0	0.0	NA	NA	0.2958871684	0:ALIVE_OR_DEAD_TUMOR_FREE	Not_Hispanic_Or_Latino	7/9/15	0.2793	G3	No	C22.0	8170/3	C22.0	Yes	Yes	180	NA	HCC	0.2958871684	0:LIVING	A62F065E-7491-493A-87B3-D213CD87091D	M0	NX	T2	NA	0.2958871684	0:CENSORED	NA	No	White	NA	20	1	Primary	Male	NA
lihc_tcga_pan_can_atlas_2018	TCGA-RC-A7S9	TCGA-RC-A7S9-01	47.0	STAGE_I	7TH	5	-5	Hepatocellular_Carcinoma	LIHC	Hepatocellular_Carcinoma	University_of_Utah	640.0	-17403.0	0.0	21.040865306	0:DiseaseFree	21.040865306	0:ALIVE_OR_DEAD_TUMOR_FREE	Not_Hispanic_Or_Latino	7/21/14	0.1606	G3	No	C22.0	8170/3	C22.0	Yes	Yes	56	No	HCC	21.040865306	0:LIVING	F5DE6712-4DE4-43DE-8EB5-EC2A798C8438	M0	N0	T1	Tumor_Free	21.040865306	0:CENSORED	NA	No	Asian	No	2	1	Primary	Female	Not_Called
lihc_tcga_pan_can_atlas_2018	TCGA-RC-A7SB	TCGA-RC-A7SB-01	53.0	STAGE_II	7TH	5	-5	Hepatocellular_Carcinoma	LIHC	Hepatocellular_Carcinoma	University_of_Utah	588.0	-19698.0	0.0	19.331295	0:DiseaseFree	19.331295	0:ALIVE_OR_DEAD_TUMOR_FREE	Not_Hispanic_Or_Latino	7/21/14	0.1806	G2	No	C22.0	8170/3	C22.0	Yes	Yes	56	No	HCC	19.331295	0:LIVING	26D93D77-AB66-45AA-A162-98D091221AFB	M0	N0	T2	Tumor_Free	19.331295	0:CENSORED	NA	No	Asian	No	-16	1	Primary	Male	Not_Called
lihc_tcga_pan_can_atlas_2018	TCGA-RC-A7SF	TCGA-RC-A7SF-01	66.0	STAGE_I	7TH	10	-5	Hepatocellular_Carcinoma	LIHC	Hepatocellular_Carcinoma	University_of_Utah	579.0	-24432.0	0.0	16.503928724	1:Recurred/Progressed	19.035407831	0:ALIVE_OR_DEAD_TUMOR_FREE	Not_Hispanic_Or_Latino	7/21/14	0.2460	G2	No	C22.0	8170/3	C22.0	Yes	Yes	75	Yes	HCC	19.035407831	0:LIVING	714A6878-ED2A-47F3-9755-B705AC144D68	M0	N0	T1	With_Tumor	16.503928724	1:PROGRESSION	NA	No	Asian	No	-8	1	Primary	Male	Not_Called
lihc_tcga_pan_can_atlas_2018	TCGA-RC-A7SH	TCGA-RC-A7SH-01	42.0	STAGE_II	7TH	7	-27	Hepatocellular_Carcinoma	LIHC	Hepatocellular_Carcinoma	University_of_Utah	468.0	-15560.0	0.0	2.9917480356	1:Recurred/Progressed	15.386132755	0:ALIVE_OR_DEAD_TUMOR_FREE	Not_Hispanic_Or_Latino	7/21/14	0.3846	G3	No	C22.0	8174/3	C22.0	Yes	Yes	60	Yes	HCC	15.386132755	0:LIVING	32A98B3D-4CBD-4DCC-AC71-428FAFC5E1C3	M0	N0	T2	With_Tumor	2.9917480356	1:PROGRESSION	NA	No	Asian	No	-4	1	Primary	Male	NA
lihc_tcga_pan_can_atlas_2018	TCGA-RC-A7SK	TCGA-RC-A7SK-01	59.0	STAGE_I	7TH	18	-19	Hepatocellular_Carcinoma	LIHC	Hepatocellular_Carcinoma	University_of_Utah	472.0	-21814.0	0.0	10.257421836	1:Recurred/Progressed	15.517638162999999	0:ALIVE_OR_DEAD_TUMOR_FREE	Not_Hispanic_Or_Latino	7/21/14	0.3095	G3	No	C22.0	8170/3	C22.0	Yes	Yes	135	Yes	HCC	15.517638162999999	0:LIVING	ACFD58EB-C546-49C3-A846-684F22428219	M0	N0	T1	Tumor_Free	10.257421836	1:PROGRESSION	NA	No	Asian	No	-20	1	Primary	Male	NA
lihc_tcga_pan_can_atlas_2018	TCGA-RG-A7D4	TCGA-RG-A7D4-01	69.0	STAGE_II	7TH	31	1	Hepatocellular_Carcinoma	LIHC	Hepatocellular_Carcinoma	Montefiore_Medical_Center	1098.0	-25302.0	0.0	36.09823454	0:DiseaseFree	36.09823454	0:ALIVE_OR_DEAD_TUMOR_FREE	Not_Hispanic_Or_Latino	6/27/14	0.4577	G2	No	C22.0	8170/3	C22.0	Yes	Yes	92	No	HCC	36.09823454	0:LIVING	08CBBB39-D05A-48B0-A966-5212C5923C8B	M0	N0	T2	Tumor_Free	36.09823454	0:CENSORED	NA	No	Black_or_African_American	No	10	1	Primary	Male	Lost
lihc_tcga_pan_can_atlas_2018	TCGA-UB-A7MA	TCGA-UB-A7MA-01	62.0	STAGE_II	7TH	14	-11	Hepatocellular_Carcinoma	LIHC	Hepatocellular_Carcinoma	UCSF	535.0	-22843.0	0.0	NA	NA	27.87914653	0:ALIVE_OR_DEAD_TUMOR_FREE	Not_Hispanic_Or_Latino	8/12/14	0.4301	G2	No	C22.0	8180/3	C22.0	Yes	Yes	70	Yes	HCC	27.87914653	0:LIVING	10179EFC-A091-4119-8EC2-30DB6269D674	M0	N0	T2B	With_Tumor	7.2656738008	1:PROGRESSION	NA	No	White	No	0	1	Primary	Female	Gained
lihc_tcga_pan_can_atlas_2018	TCGA-UB-A7MB	TCGA-UB-A7MB-01	24.0	STAGE_II	7TH	4	-11	Hepatocellular_Carcinoma	LIHC	Hepatocellular_Carcinoma	UCSF	601.0	-8951.0	0.0	1.5780648978999998	1:Recurred/Progressed	19.758687576	0:ALIVE_OR_DEAD_TUMOR_FREE	Not_Hispanic_Or_Latino	8/15/14	0.1698	G3	No	C22.0	8170/3	C22.0	Yes	Yes	1321	Yes	HCC	19.758687576	0:LIVING	AF1E56AF-410C-4CAD-A4E8-1C6937F1A350	MX	NX	T2	With_Tumor	1.5780648978999998	1:PROGRESSION	NA	No	White	No	2	1	Primary	Male	Not_Called
lihc_tcga_pan_can_atlas_2018	TCGA-UB-A7MC	TCGA-UB-A7MC-01	59.0	STAGE_IIIA	7TH	15	-17	Hepatocellular_Carcinoma	LIHC	Hepatocellular_Carcinoma	UCSF	500.0	-21733.0	0.0	11.802610382000001	1:Recurred/Progressed	16.43817602	0:ALIVE_OR_DEAD_TUMOR_FREE	Not_Hispanic_Or_Latino	8/15/14	0.4477	G3	No	C22.0	8170/3	C22.0	Yes	Yes	63	Yes	HCC	16.43817602	0:LIVING	F82AFF25-0725-48D1-AEFD-D60800F7D1AB	MX	N0	T3A	NA	11.802610382000001	1:PROGRESSION	NA	No	White	No	-6	1	Primary	Male	Not_Called
lihc_tcga_pan_can_atlas_2018	TCGA-UB-A7MD	TCGA-UB-A7MD-01	67.0	STAGE_I	7TH	6	-3	Hepatocellular_Carcinoma	LIHC	Hepatocellular_Carcinoma	UCSF	NA	-24717.0	0.0	1.7095703061	0:DiseaseFree	1.7095703061	0:ALIVE_OR_DEAD_TUMOR_FREE	Not_Hispanic_Or_Latino	8/15/14	0.1905	G3	No	C22.0	8170/3	C22.0	Yes	Yes	105	No	HCC	1.7095703061	1:DECEASED	C49B41BF-0025-4682-966B-CFE8FB2B2546	MX	N0	T1	Tumor_Free	1.7095703061	0:CENSORED	NA	No	Black_or_African_American	No	-18	1	Primary	Male	Not_Called
lihc_tcga_pan_can_atlas_2018	TCGA-UB-A7ME	TCGA-UB-A7ME-01	51.0	STAGE_I	7TH	25	-13	Hepatocellular_Carcinoma	LIHC	Hepatocellular_Carcinoma	UCSF	486.0	-18846.0	0.0	15.977907090999999	0:DiseaseFree	15.977907090999999	0:ALIVE_OR_DEAD_TUMOR_FREE	Not_Hispanic_Or_Latino	8/16/14	0.4304	G2	No	C22.0	8170/3	C22.0	Yes	Yes	80	No	HCC	15.977907090999999	0:LIVING	BE1240F0-34DC-4205-B152-C26F11D28462	MX	NX	T1	Tumor_Free	15.977907090999999	0:CENSORED	NA	No	Asian	No	-12	1	Primary	Male	NA
lihc_tcga_pan_can_atlas_2018	TCGA-UB-A7MF	TCGA-UB-A7MF-01	56.0	STAGE_IIIA	7TH	12	11	Hepatocellular_Carcinoma	LIHC	Hepatocellular_Carcinoma	UCSF	NA	-20815.0	0.0	4.3725548213	1:Recurred/Progressed	7.035539336599999	1:DEAD_WITH_TUMOR	Not_Hispanic_Or_Latino	8/16/14	0.2654	G2	No	C22.0	8170/3	C22.0	Yes	Yes	101	Yes	HCC	7.035539336599999	1:DECEASED	8EEF926B-F316-4FDB-B84A-262010258FEB	MX	NX	T3A	With_Tumor	4.3725548213	1:PROGRESSION	NA	Yes	White	No	6	1	Primary	Male	Not_Called
lihc_tcga_pan_can_atlas_2018	TCGA-UB-AA0U	TCGA-UB-AA0U-01	60.0	STAGE_II	7TH	18	-25	Hepatocellular_Carcinoma	LIHC	Hepatocellular_Carcinoma	UCSF	327.0	-21985.0	0.0	NA	NA	10.750567117000001	0:ALIVE_OR_DEAD_TUMOR_FREE	Not_Hispanic_Or_Latino	8/16/14	0.4287	G2	No	C22.0	8170/3	C22.0	Yes	Yes	72	Yes	HCC	10.750567117000001	0:LIVING	AE8D4B34-D40A-482D-9D45-23242843DF00	MX	NX	T2	With_Tumor	3.4848933162	1:PROGRESSION	NA	No	White	No	-4	1	Primary	Male	Gained
lihc_tcga_pan_can_atlas_2018	TCGA-UB-AA0V	TCGA-UB-AA0V-01	69.0	STAGE_I	7TH	0	-29	Hepatocellular_Carcinoma	LIHC	Hepatocellular_Carcinoma	UCSF	314.0	-25340.0	0.0	10.323174541	0:DiseaseFree	10.323174541	0:ALIVE_OR_DEAD_TUMOR_FREE	Not_Hispanic_Or_Latino	8/16/14	0.0000	G1	No	C22.0	8170/3	C22.0	Yes	Yes	33	No	HCC	10.323174541	0:LIVING	EA214F79-0F6B-403F-8693-C844BF4B77CB	MX	NX	T0	Tumor_Free	10.323174541	0:CENSORED	NA	Yes	White	No	-28	1	Primary	Female	Not_Called
lihc_tcga_pan_can_atlas_2018	TCGA-WJ-A86L	TCGA-WJ-A86L-01	68.0	STAGE_I	7TH	4	-27	Hepatocellular_Carcinoma	LIHC	Hepatocellular_Carcinoma	Greenville_Health_System	345.0	-25018.0	0.0	11.342341454000001	0:DiseaseFree	11.342341454000001	0:ALIVE_OR_DEAD_TUMOR_FREE	Not_Hispanic_Or_Latino	5/29/14	0.1545	G2	No	C22.0	8310/3	C22.0	Yes	Yes	121	No	HCC	11.342341454000001	0:LIVING	63D475EF-8F26-45ED-AE80-CFA87E68B2F5	MX	NX	T1	NA	11.342341454000001	0:CENSORED	NA	No	White	No	-8	1	Primary	Female	Not_Called
lihc_tcga_pan_can_atlas_2018	TCGA-WQ-A9G7	TCGA-WQ-A9G7-01	71.0	NA	7TH	21	9	Hepatocellular_Carcinoma	LIHC	Hepatocellular_Carcinoma	University_of_Kansas	30.0	NA	0.0	0.9862905612	0:DiseaseFree	0.9862905612	0:ALIVE_OR_DEAD_TUMOR_FREE	Not_Hispanic_Or_Latino	5/21/14	0.4075	G3	No	C22.0	8170/3	C22.0	Yes	Yes	452	No	HCC	0.9862905612	0:LIVING	491A3734-DCB8-4779-B098-0B5567F13F87	M0	NX	T3A	Tumor_Free	0.9862905612	0:CENSORED	NA	No	White	No	2	1	Primary	Female	NA
lihc_tcga_pan_can_atlas_2018	TCGA-WQ-AB4B	TCGA-WQ-AB4B-01	62.0	STAGE_II	7TH	24	-11	Hepatocellular_Carcinoma	LIHC	Hepatocellular_Carcinoma	University_of_Kansas	395.0	-22769.0	0.0	8.9752441069	1:Recurred/Progressed	12.986159055999998	0:ALIVE_OR_DEAD_TUMOR_FREE	Not_Hispanic_Or_Latino	6/18/14	0.3343	G2	No	C22.0	8170/3	C22.0	Yes	Yes	67	Yes	HCC	12.986159055999998	0:LIVING	D5471A2B-F14C-44DE-9142-5A5FB07B6FC2	M0	NX	T2	Tumor_Free	8.9752441069	1:PROGRESSION	NA	No	White	No	-18	1	Primary	Male	Not_Called
lihc_tcga_pan_can_atlas_2018	TCGA-WX-AA44	TCGA-WX-AA44-01	64.0	STAGE_I	7TH	5	-23	Hepatocellular_Carcinoma	LIHC	Hepatocellular_Carcinoma	Yale_University	615.0	-23654.0	0.0	NA	NA	20.218956505	0:ALIVE_OR_DEAD_TUMOR_FREE	Hispanic_Or_Latino	4/21/14	0.1867	G3	No	C22.0	8170/3	C22.0	Yes	Yes	70	NA	HCC	20.218956505	0:LIVING	5436FAFB-BC16-4450-AC8B-568E1E5EE5FE	MX	NX	T1	With_Tumor	8.0875826018	1:PROGRESSION	NA	No	White	Yes	4	1	Primary	Female	Not_Called
lihc_tcga_pan_can_atlas_2018	TCGA-WX-AA46	TCGA-WX-AA46-01	61.0	STAGE_II	7TH	2	-17	Hepatocellular_Carcinoma	LIHC	Hepatocellular_Carcinoma	Yale_University	756.0	-22639.0	0.0	24.854522141999997	0:DiseaseFree	24.854522141999997	0:ALIVE_OR_DEAD_TUMOR_FREE	Not_Hispanic_Or_Latino	6/10/14	0.0543	G1	No	C22.0	8170/3	C22.0	Yes	Yes	62	No	HCC	24.854522141999997	0:LIVING	02C41E28-CF14-42E2-9E15-F43248AE16E0	MX	NX	T2	Tumor_Free	24.854522141999997	0:CENSORED	NA	No	White	No	-20	1	Primary	Male	Not_Called
lihc_tcga_pan_can_atlas_2018	TCGA-WX-AA47	TCGA-WX-AA47-01	33.0	STAGE_IIIA	7TH	6	3	Hepatocellular_Carcinoma	LIHC	Hepatocellular_Carcinoma	Yale_University	NA	-12056.0	0.0	3.3862642601	1:Recurred/Progressed	18.279251734000002	1:DEAD_WITH_TUMOR	Not_Hispanic_Or_Latino	6/10/14	0.2300	G2	No	C22.0	8170/3	C22.0	Yes	Yes	39	Yes	HCC	18.279251734000002	1:DECEASED	39E147C9-2ACB-4BA8-A991-E43E1719B2D8	MX	NX	T3A	With_Tumor	3.3862642601	1:PROGRESSION	NA	No	White	Yes	-20	1	Primary	Female	Not_Called
lihc_tcga_pan_can_atlas_2018	TCGA-XR-A8TD	TCGA-XR-A8TD-01	49.0	STAGE_IIIB	7TH	8	7	Hepatocellular_Carcinoma	LIHC	Hepatocellular_Carcinoma	University_of_Sao_Paulo	1030.0	-17908.0	0.0	33.862642601	0:DiseaseFree	33.862642601	0:ALIVE_OR_DEAD_TUMOR_FREE	Hispanic_Or_Latino	5/20/15	0.2393	G3	No	C22.0	8174/3	C22.0	Yes	Yes	51	No	HCC	33.862642601	0:LIVING	574BA00B-FEE6-4AAB-AC01-6FFAF8FDC0C5	M0	N0	T3	Tumor_Free	33.862642601	0:CENSORED	NA	No	White	No	2	1	Primary	Female	Not_Called
lihc_tcga_pan_can_atlas_2018	TCGA-XR-A8TE	TCGA-XR-A8TE-01	16.0	STAGE_IIIA	7TH	6	-27	Hepatocellular_Carcinoma	LIHC	Hepatocellular_Carcinoma	University_of_Sao_Paulo	925.0	-5862.0	0.0	6.9040339284000005	1:Recurred/Progressed	30.410625637	0:ALIVE_OR_DEAD_TUMOR_FREE	Hispanic_Or_Latino	5/20/15	0.2089	G1	No	C22.0	8170/3	C22.0	Yes	Yes	12	Yes	HCC	30.410625637	0:LIVING	EC4B4D34-2576-4412-B036-7460E64F4398	MX	N0	T3	With_Tumor	6.9040339284000005	1:PROGRESSION	NA	No	White	No	-16	1	Primary	Male	Not_Called
lihc_tcga_pan_can_atlas_2018	TCGA-XR-A8TF	TCGA-XR-A8TF-01	74.0	STAGE_I	7TH	17	-11	Hepatocellular_Carcinoma	LIHC	Hepatocellular_Carcinoma	University_of_Sao_Paulo	NA	-27145.0	0.0	7.5944373212	1:Recurred/Progressed	22.783311964	0:ALIVE_OR_DEAD_TUMOR_FREE	Hispanic_Or_Latino	5/20/15	0.5159	G1	No	C22.0	8170/3	C22.0	Yes	Yes	134	Yes	HCC	22.783311964	1:DECEASED	1E9F910C-82C0-4222-A62F-B656839307FC	MX	NX	T1	Tumor_Free	7.5944373212	1:PROGRESSION	NA	No	White	No	-18	1	Primary	Male	Gained
lihc_tcga_pan_can_atlas_2018	TCGA-XR-A8TG	TCGA-XR-A8TG-01	58.0	STAGE_I	7TH	5	-17	Hepatocellular_Carcinoma	LIHC	Hepatocellular_Carcinoma	University_of_Sao_Paulo	898.0	-21544.0	0.0	11.506723214	1:Recurred/Progressed	29.522964132	0:ALIVE_OR_DEAD_TUMOR_FREE	Hispanic_Or_Latino	5/20/15	0.2033	G2	No	C22.0	8170/3	C22.0	Yes	Yes	78	Yes	HCC	29.522964132	0:LIVING	1D7D5166-6582-4EA1-B242-37C2C3919A3C	M0	NX	T1	Tumor_Free	11.506723214	1:PROGRESSION	NA	Yes	White	Yes	0	1	Primary	Male	Not_Called
lihc_tcga_pan_can_atlas_2018	TCGA-YA-A8S7	TCGA-YA-A8S7-01	68.0	STAGE_IIIA	7TH	24	27	Hepatocellular_Carcinoma	LIHC	Hepatocellular_Carcinoma	Spectrum_Health	NA	-25188.0	0.0	13.084788112	1:Recurred/Progressed	13.54505704	1:DEAD_WITH_TUMOR	Hispanic_Or_Latino	4/8/14	0.2706	G3	No	C22.0	8170/3	C22.0	Yes	Yes	70	Yes	HCC	13.54505704	1:DECEASED	BB2069D3-E699-4A8A-BB61-B3C28B98A66B	MX	N0	T3A	With_Tumor	13.084788112	1:PROGRESSION	NA	No	White	No	6	1	Primary	Male	Gained
lihc_tcga_pan_can_atlas_2018	TCGA-ZP-A9CV	TCGA-ZP-A9CV-01	59.0	NA	7TH	4	-27	Hepatocellular_Carcinoma	LIHC	Hepatocellular_Carcinoma	Medical_College_of_Wisconsin	142.0	-21633.0	0.0	NA	NA	35.769471019	1:DEAD_WITH_TUMOR	Not_Hispanic_Or_Latino	3/28/14	0.1530	G1	No	C22.0	8170/3	C22.0	Yes	Yes	104	No	HCC	35.769471019	1:DECEASED	91909C63-DEBC-42AD-B4BE-56870195BDCB	MX	NX	T1	Tumor_Free	35.769471019	1:PROGRESSION	NA	No	White	No	-20	1	Primary	Male	Not_Called
lihc_tcga_pan_can_atlas_2018	TCGA-ZP-A9CY	TCGA-ZP-A9CY-01	66.0	NA	7TH	0	-23	Hepatocellular_Carcinoma	LIHC	Hepatocellular_Carcinoma	Medical_College_of_Wisconsin	782.0	-24223.0	0.0	25.709307295	0:DiseaseFree	25.709307295	0:ALIVE_OR_DEAD_TUMOR_FREE	Not_Hispanic_Or_Latino	3/28/14	0.0245	G1	No	C22.0	8170/3	C22.0	Yes	Yes	82	No	HCC	25.709307295	0:LIVING	34FD27CE-930A-4F29-8A6E-DAE4949D92EB	MX	NX	T1	Tumor_Free	25.709307295	0:CENSORED	NA	No	White	No	-16	1	Primary	Female	Not_Called
lihc_tcga_pan_can_atlas_2018	TCGA-ZP-A9CZ	TCGA-ZP-A9CZ-01	72.0	NA	7TH	4	-9	Hepatocellular_Carcinoma	LIHC	Hepatocellular_Carcinoma	Medical_College_of_Wisconsin	706.0	-26403.0	0.0	23.21070454	0:DiseaseFree	23.21070454	0:ALIVE_OR_DEAD_TUMOR_FREE	Not_Hispanic_Or_Latino	3/28/14	0.1809	G1	No	C22.0	8170/3	C22.0	Yes	Yes	48	No	HCC	23.21070454	0:LIVING	22077056-067D-4DB5-98E5-106778CECA56	MX	NX	T1	Tumor_Free	23.21070454	0:CENSORED	NA	No	Asian	No	8	1	Primary	Male	Not_Called
lihc_tcga_pan_can_atlas_2018	TCGA-ZP-A9D0	TCGA-ZP-A9D0-01	67.0	NA	7TH	4	-17	Hepatocellular_Carcinoma	LIHC	Hepatocellular_Carcinoma	Medical_College_of_Wisconsin	1091.0	-24525.0	0.0	35.868100076	0:DiseaseFree	35.868100076	0:ALIVE_OR_DEAD_TUMOR_FREE	Not_Hispanic_Or_Latino	3/28/14	0.1723	G1	No	C22.0	8170/3	C22.0	Yes	Yes	52	No	HCC	35.868100076	0:LIVING	396EF7C2-343E-4D5C-9B20-ADC0A52C1978	MX	NX	T1	Tumor_Free	35.868100076	0:CENSORED	NA	No	Black_or_African_American	No	-26	1	Primary	Female	Not_Called
lihc_tcga_pan_can_atlas_2018	TCGA-ZP-A9D1	TCGA-ZP-A9D1-01	56.0	NA	7TH	16	-19	Hepatocellular_Carcinoma	LIHC	Hepatocellular_Carcinoma	Medical_College_of_Wisconsin	21.0	-20584.0	0.0	0.6904033928	0:DiseaseFree	0.6904033928	0:ALIVE_OR_DEAD_TUMOR_FREE	Not_Hispanic_Or_Latino	3/28/14	0.5078	G2	No	C22.0	8170/3	C22.0	Yes	Yes	120	No	HCC	0.6904033928	0:LIVING	447AC9E3-0533-461A-BC92-906A7B2180C3	MX	NX	T1	Tumor_Free	0.6904033928	0:CENSORED	NA	Yes	White	No	-24	1	Primary	Female	Not_Called
lihc_tcga_pan_can_atlas_2018	TCGA-ZP-A9D2	TCGA-ZP-A9D2-01	51.0	NA	7TH	10	-23	Hepatocellular_Carcinoma	LIHC	Hepatocellular_Carcinoma	Medical_College_of_Wisconsin	743.0	-18717.0	0.0	10.356050892999999	1:Recurred/Progressed	25.150409311	1:DEAD_WITH_TUMOR	Not_Hispanic_Or_Latino	3/28/14	0.2820	G2	No	C22.0	8170/3	C22.0	Yes	Yes	55	No	HCC	25.150409311	1:DECEASED	CBB89556-D783-4E70-8DB4-EF53E9A45922	MX	NX	T2	With_Tumor	10.356050892999999	1:PROGRESSION	NA	No	White	No	-4	1	Primary	Male	Not_Called
lihc_tcga_pan_can_atlas_2018	TCGA-ZP-A9D4	TCGA-ZP-A9D4-01	64.0	NA	7TH	5	-31	Hepatocellular_Carcinoma	LIHC	Hepatocellular_Carcinoma	Medical_College_of_Wisconsin	395.0	-23656.0	0.0	12.986159055999998	0:DiseaseFree	12.986159055999998	0:ALIVE_OR_DEAD_TUMOR_FREE	Not_Hispanic_Or_Latino	3/28/14	0.1411	G1	No	C22.0	8170/3	C22.0	Yes	Yes	61	No	HCC	12.986159055999998	0:LIVING	4244912D-8527-410C-A084-A56C55EB1F82	MX	NX	T1	Tumor_Free	12.986159055999998	0:CENSORED	NA	No	White	No	-20	1	Primary	Female	Not_Called
lihc_tcga_pan_can_atlas_2018	TCGA-ZS-A9CD	TCGA-ZS-A9CD-01	73.0	STAGE_II	7TH	3	-5	Hepatocellular_Carcinoma	LIHC	Hepatocellular_Carcinoma	Tayside_Tissue_Bank	NA	-26915.0	0.0	12.197126607000001	1:Recurred/Progressed	45.566623926999995	NA	Not_Hispanic_Or_Latino	4/30/14	0.1593	G2	No	C22.0	8170/3	C22.0	Yes	Yes	91	Yes	HCC	45.566623926999995	1:DECEASED	9197CA4C-E48C-43AF-BA61-D894FAF3CC24	MX	NX	T2	NA	12.197126607000001	1:PROGRESSION	NA	No	White	No	-18	1	Primary	Male	Not_Called
lihc_tcga_pan_can_atlas_2018	TCGA-ZS-A9CE	TCGA-ZS-A9CE-01	79.0	STAGE_II	7TH	14	-19	Hepatocellular_Carcinoma	LIHC	Hepatocellular_Carcinoma	Tayside_Tissue_Bank	1241.0	-29051.0	0.0	40.799552882	0:DiseaseFree	40.799552882	0:ALIVE_OR_DEAD_TUMOR_FREE	Not_Hispanic_Or_Latino	4/30/14	0.2797	G1	No	C22.0	8170/3	C22.0	Yes	Yes	117	Yes	HCC	40.799552882	0:LIVING	7BDC5F86-4D7D-4F1F-BC23-AB51FA9FB947	MX	NX	T2	NA	29.32570602	1:PROGRESSION	NA	Yes	White	No	-22	1	Primary	Female	Not_Called
lihc_tcga_pan_can_atlas_2018	TCGA-ZS-A9CF	TCGA-ZS-A9CF-01	64.0	STAGE_II	7TH	5	-13	Hepatocellular_Carcinoma	LIHC	Hepatocellular_Carcinoma	Tayside_Tissue_Bank	2412.0	-23510.0	0.0	20.909359897	1:Recurred/Progressed	79.29776112	0:ALIVE_OR_DEAD_TUMOR_FREE	Not_Hispanic_Or_Latino	5/1/14	0.2228	G2	No	C22.0	8170/3	C22.0	Yes	Yes	82	Yes	HCC	79.29776112	0:LIVING	7FE5E2D9-C514-47BC-8387-3F940F7A822D	MX	NX	T2	With_Tumor	20.909359897	1:PROGRESSION	NA	No	White	No	2	1	Primary	Male	Lost
lihc_tcga_pan_can_atlas_2018	TCGA-ZS-A9CG	TCGA-ZS-A9CG-01	55.0	STAGE_II	7TH	5	-15	Hepatocellular_Carcinoma	LIHC	Hepatocellular_Carcinoma	Tayside_Tissue_Bank	341.0	-20100.0	0.0	11.210836045999999	0:DiseaseFree	11.210836045999999	0:ALIVE_OR_DEAD_TUMOR_FREE	Not_Hispanic_Or_Latino	4/30/14	0.1941	G2	No	C22.0	8170/3	C22.0	Yes	Yes	75	No	HCC	11.210836045999999	0:LIVING	3F6A6891-C6D5-447B-AD32-325FD46EC32B	MX	NX	T2	NA	11.210836045999999	0:CENSORED	NA	No	White	No	-16	1	Primary	Male	Not_Called
[truncated: 46 more columns]
