# Supplementary material for: NTF3 Correlates With Prognosis and Immune Infiltration in Hepatocellular Carcinoma
Source: Front Med (Lausanne). 2021 Dec 6;8:795849. doi: 10.3389/fmed.2021.795849 (PMC8685419; doi:10.3389/fmed.2021.795849)
Supplement: Supplementary file 2 [file Table_2.XLS]

Mixture	B cells naive	B cells memory	Plasma cells	T cells CD8	T cells CD4 naive	T cells CD4 memory resting	T cells CD4 memory activated	T cells follicular helper	T cells regulatory (Tregs)	T cells gamma delta	NK cells resting	NK cells activated	Monocytes	Macrophages M0	Macrophages M1	Macrophages M2	Dendritic cells resting	Dendritic cells activated	Mast cells resting	Mast cells activated	Eosinophils	Neutrophils	P-value	Correlation	RMSE
TCGA-EP-A26S-01A-11R-A16W-07	0.0390735896186736	0	0.00919835119295778	0.0706188263796128	0	0.115972457509684	0	0	0	0	0.0569004116870785	0.0837655023614311	0.013110534523234	0.183227315200306	0.0694022794583547	0.22547249582767	0.0152821471277958	0	0.117976089113201	0	0	0	0.33	0.0359153472959337	1.07409288114538
TCGA-DD-AAVX-01A-11R-A41C-07	0.057960567579974	0	0.00722218640413633	0.154445160582372	0	0.25314592011223	0	0	0.0157032431344841	0.00639985240358924	0	0.0741127641913175	0.0321816698550379	0.0622261621083342	0.129476527149482	0.158896024871344	0	0	0.0433871391888199	0	0	0.00484278241887929	0.28	0.0450040009749158	1.08143869049379
TCGA-ED-A7PZ-01A-11R-A33R-07	0.0100981661992679	0	0.00036795241947253	0.0412577205775549	0	0.121974956642756	0	0.00129615924579779	0.0883380588250861	0	0.106331234925678	0	0.0678057573974017	0.43050460484389	0	0.107015719473034	0.0012436265545056	0	0	0.0197535954652509	0	0.0040124474303047	0.22	0.0599148547715764	1.09919098389153
TCGA-LG-A6GG-01A-11R-A311-07	0.00137351572669497	0	0.000969763091689897	0.0402093200012643	0	0.227728596732319	0	0.0227038755241331	0.0601025619462085	0	0	0.0793816043866329	0.0609413355163554	0.0358508593469617	0.0390467977691297	0.23046112849129	0.010740762696641	0.000347639311683451	0.180659874134461	0	0.00565732381037197	0.00382504151416275	0.93	-0.0380937358039085	1.09476351199124
TCGA-ED-A97K-01A-21R-A38B-07	0.124491097893112	0	0.0254223069472712	0.0110963074947401	0	0.237461586737541	0	0	0.0583253127091654	0	0	0.026556633641128	0.000116987260399442	0.328714654449917	0.0454542192546899	0.12381608301903	0	0	0.0142972237923463	0	0	0.00424758680065892	0.01	0.24461813907552	0.994329458210282
TCGA-DD-AAVW-01A-11R-A41C-07	0.0439450957146212	0	0.00421193073425243	0.0552260487316304	0	0.396344795554342	0	0	0.0650736440094087	0	0	0.0462527704173421	0.0068167327198264	0.0486570072179291	0.0293795458707587	0.135133633528493	0.125840152714924	0	0.0431186427864726	0	0	0	0.33	0.0358950046567581	1.07944573263053
TCGA-DD-A11D-11A-12R-A131-07	0.103668710532325	0	0	0.186488199457819	0	0.226716835969762	0.00062363188332699	0	0.00678203181682331	0	0	0.0197669054508307	0.0380776052312914	0	0.147527562199873	0.226002458017542	0	0	0.030596760996166	0	0	0.0137492984442408	0.11	0.116613770434037	1.04963633486439
TCGA-UB-A7ME-01A-11R-A33J-07	0.0854019685743313	0	0.00250386267441364	0.155629919712668	0	0.133709992158382	0	0.0386505832016838	0.078753131947244	0.00780491096773457	0	0.0945402545331091	0	0.184772823418174	0.081749603118795	0.0797648750456267	0	0	0.0508341886013799	0	0	0.00588388604645758	0.04	0.183949012256744	1.02022547261437
TCGA-G3-A7M9-01A-23R-A352-07	0.138500909576434	0	0.00956091207362	0.139307448210511	0	0.0288894990261051	0	0.0406257575790456	0.0469864472457532	0	0	0.0551952466476518	0	0.423795322409842	0.0252456619548773	0.0342534063322093	0.000447873564856775	0	0.0571915153790939	0	0	0	0.05	0.160198669241009	1.04129301633744
TCGA-DD-AACJ-01A-11R-A41C-07	0.0507322753712511	0	0.0145790759171642	0.0942188813324168	0	0.047429800270055	0	0.00368119429128344	0.0243359102468932	0	0	0.0728257523603092	0.0547610921545872	0.16841704664703	0.0312932353141258	0.365621264157831	0.0319490004795714	0	0.028537171220767	0	0	0.0116183002367148	0.12	0.0817430782889873	1.06252840481998
TCGA-DD-A4NK-01A-11R-A28V-07	0.0385772517960516	0	0	0.164270249246673	0	0.0848849859265774	4.23843667696783e-05	0.00521751888859206	0	0	0.113609540220411	0.00580850440254113	0.00684633694643936	0.0412870367875406	0.0872039500274112	0.387215052001428	0	0	0.0650371893895648	0	0	0	0.74	-0.0174624767767938	1.09904146617325
TCGA-DD-A3A5-01A-11R-A22L-07	0.0023827151360283	0	0	0.38983481916329	0	0.137227004874792	0	0	0.0230263187770306	0.0250138735470314	0	0.0633005177238366	0	0.0754072415938439	0.0460719084206805	0.189407361342116	0	0	0.0405462271229334	0	0	0.0077820122984181	0.58	-0.00322897576166555	1.12679619501006
TCGA-BC-A10W-11A-11R-A131-07	0.0964615547379853	0	0.0115952021579118	0.0384393510831636	0	0.237882181758646	0.0391241026744763	0	0.0011322074706567	0.04706637114107	0.0553653207449967	0	0.103266199954568	0	0.139498421410687	0.194293242323166	0.00399215384473429	0	0.021887683340415	0	0	0.00999600735752333	0.2	0.06604734531646	1.06016470214956
TCGA-DD-AACF-01A-11R-A41C-07	0.0301565503297952	0	0	0.123322554923731	0	0.088044797722266	0	0.0594748278146507	0.00430740117594465	0	0.0368071594435975	0.0561671740923631	0.0516780912883235	0.0311003737539186	0.0803076259218767	0.341106984132175	0.0140791644286144	0.00276896999363972	0.0727373076701513	0	0	0.0079410173089531	0.48	0.01624385759099	1.0771814705623
TCGA-K7-A5RF-01A-11R-A28V-07	0.0616824259122991	0	0	0.168761814215247	0	0.157537172173706	0.0052638150762484	0	0.0079717969925525	0.0319253733080011	0	0.0469896907234197	0.0280581653398613	0.0484707287772124	0.128740458714476	0.248770454419111	0	0	0.0548027121726865	0	0	0.0110253921751793	0.12	0.0833812558057893	1.05797404144859
TCGA-DD-A11B-11A-11R-A131-07	0.122477836025709	0	0.0328718654529281	0.129999733170545	0	0.253985864561557	0	0	0.0222131872118017	0	0	0.0440599945021302	0.0141823441224395	0.0429798995739867	0.0891087283462909	0.207977675660809	0.00304275792983011	0	0.0371001134419731	0	0	0	0.18	0.0699659023891456	1.06138869556887
TCGA-ZP-A9D1-01A-11R-A38B-07	0.0244655507992765	0	0	0.0824391268597056	0	0.456673534822646	0	0	0.0389563799031083	0	0	0.078766155137966	0.00119597943175699	0.101043501787842	0.0407712331487619	0.109762518783863	0.0163944860350639	0	0.0457626725693764	0	0	0.00376886072063403	0.52	0.010070704381584	1.11134832287928
TCGA-DD-AADB-01A-11R-A41C-07	0.0389254816108008	0	0.0238653017157895	0.268776608276764	0	0.0484461850526345	0.0248316301794426	0.0428940279039632	0.127486151599526	0	0	0.0399725327335117	0.00391455348112609	0.189970101908153	0.0673969103581219	0.0689167951256114	0.0338629261197993	0	0.0207407939347566	0	0	0	0.0600000000000001	0.149330479265723	1.03777887240336
TCGA-DD-AAVZ-01A-11R-A41C-07	0.0460229297576648	0	0	0.0611691136964996	0	0.410108485510059	0	0	0.00383570586900594	0	0	0.0714983499055501	0.0328455650966022	0.0683399310036035	0.0400898695437606	0.138319845837114	0.0142931078708334	0	0.106384783140922	0	0	0.00709231276838592	0.71	-0.0141968952138604	1.09820703143271
TCGA-BC-A216-01A-11R-A155-07	0.0936737626130058	0	0.0182220090806841	0.476543241351208	0	0	0.136915708720806	0.0416278300702978	0	0	0	0.042644123065964	0.0126508660298937	0.0142257351013319	0.0664313459354011	0.0397946219983898	0.00329969735985632	0	0.046644880847188	0	0	0.00732617782597399	0.22	0.0576095933390442	1.10216890184182
TCGA-DD-A1EF-01A-11R-A131-07	0.144454578702253	0	0.0100191266404536	0.112513583283542	0	0.17579718658151	0	0.018531177761042	0.0874374735960552	0	0	0.0484125835808098	0	0.186727265293872	0.056213774746366	0.0555009238379645	0.0754107775798727	0	0.0289815483962602	0	0	0	0.04	0.175790302482648	1.01716065004053
TCGA-DD-AADL-01A-11R-A41C-07	0.0927117267442916	0	0.00701719471734861	0.144424698145395	0	0.138268855854084	0	0	0.00053601417977757	0	0.0560433100127615	0.0705469695441956	0.0133119582828404	0.0872354866839217	0.134749569922173	0.158193141397181	0.0145940318237852	0	0.0684977823758733	0	0	0.0138692603163714	0.51	0.0126915824799663	1.08845194588358
TCGA-KR-A7K8-01A-11R-A33J-07	0.0229201394304349	0	0.00692207169969243	0.404874061344344	0	0.0435082529931193	0.0849423349465441	0.0210017366019943	0.025758881085903	0	0	0.0390378998491501	0.0292715660779818	0.0379198631450543	0.0783953638639386	0.0891044330513415	0.0236882852986055	0	0.092655110611896	0	0	0	0.12	0.0808567111415069	1.07194129058451
TCGA-ED-A7PX-01A-51R-A352-07	0.0365149689922354	0	0.00341616613924953	0.0699398404108783	0	0.152653484034672	0	0.00431409690842491	0.0398551635147166	0	0	0.05543372502806	0.0518032402172453	0.253307505320681	0.0526163951705572	0.213702223330147	0	0	0.0562673421546441	0	0	0.010175848778489	0.0600000000000001	0.145892881398418	1.0323166562657
TCGA-DD-AADK-01A-11R-A41C-07	0.164713205951854	0	0.0482415311142864	0.114875390295199	0	0.211797381419698	0.00998304630992852	0.012830427696828	0.0548315604808963	0	0	0.0173970698664094	0.0173402313360921	0.0430763995222603	0.0784781847095073	0.114923189686975	0.0775014686373314	0	0.0340109129727347	0	0	0	0.05	0.161107832661303	1.02122160778408
TCGA-BW-A5NO-01A-11R-A27V-07	0.039724676263319	0	0.0424151717606023	0.0622198287206765	0	0.269735329652896	0	0.0306758787345893	0.0297500493667197	0.0390699078995876	0	0.0530455878340465	0	0.163334784898313	0.059726252637884	0.13992998305311	0	0	0.0665195453046358	0	0	0.00385300387361951	0.11	0.110627609096255	1.04326914386512
TCGA-DD-A39W-01A-11R-A213-07	0.151314263180049	0	0.0220949562245116	0.071271894985337	0	0.1283931358951	0	0.0194632685318543	0.0275506609981989	0	0.0110192530812527	0.0611361462445499	0.0414971013832094	0.0729366919659189	0.148866477809016	0.10499676038414	0.018044198609624	0	0.118126767339597	0	0	0.00328842336764188	0.33	0.0356925926498633	1.0719076614058
TCGA-GJ-A9DB-01A-11R-A37K-07	0.0554521330564694	0	0.00309460750671552	0.0465645108573357	0	0.143231096640934	0	0.0227740919533869	0.024149071259828	0	0	0.0346968282167272	0.0496924710531738	0.192697762589969	0.0974932036227416	0.207407297946881	0.0347991975515533	0	0.0879477277442855	0	0	0	0.16	0.0755583620719643	1.05358832113848
TCGA-DD-A1EA-01A-11R-A131-07	0.0546159704871282	0	0.00683808947540193	0.165452843582711	0	0.141699047407925	0.0539719176661398	0	0	0	0	0.0458499983866175	0.0131860415780438	0.0874465641912967	0.163022076850369	0.13902594639032	0.0230340097611981	0	0.10585749422285	0	0	0	0.11	0.113769247526513	1.04455181911354
TCGA-UB-A7MD-01A-12R-A352-07	0.0519800829155816	0	0.00630098274471877	0.0466597974021642	0	0.138676726178631	0	0	0.0578102836503317	0.0275913191678484	0	0.0746714632481327	0.00598432296959459	0.128956949958387	0.112987394181725	0.235854103449961	0.066173364019436	0	0	0.0415364538057653	0	0.00481675630772211	0.12	0.0833901564694574	1.05755741707879
TCGA-ES-A2HS-01A-11R-A180-07	0.080789259217112	0	0.0110472210859685	0.0462188697958419	0	0.126310897480389	0	0	0.00255707364445409	0.0229014015742905	0	0.093301081549231	0.0204054431763876	0	0.0710774993510034	0.44365385561574	0.000780470157124649	0	0.0756496201736519	0	0	0.00530730717880529	0.87	-0.0321837705765979	1.10193349379839
TCGA-G3-A3CJ-01A-11R-A213-07	0.0599000761073901	0	0.00280901177912452	0.0334286104069225	0	0.144535477067577	0	0	0	0.0365776821420436	0.041664377867971	0.0143287277240024	0.0984633966199706	0.058794463861013	0.0938573529126798	0.323926945046043	0.00534906651604147	0	0.086364811949221	0	0	0	0.55	0.00306975112675216	1.0788434922626
TCGA-FV-A3R2-01A-11R-A22L-07	0.0100205706829509	0	0	0.0800204308169095	0	0.258820792076382	0	0.00683507723950165	0.0221976416433565	0	0	0.0515129344748233	0.000327926746952067	0.156219345435618	0.103756742529117	0.23082701636794	0.0216843707000207	0	0.0383100599971869	0	0	0.0194670912892405	0.31	0.0379343772140269	1.07945318457141
TCGA-BW-A5NQ-01A-11R-A27V-07	0.0556555654320567	0	0.00364803700726764	0.346751602280826	0	0	0.104869001722196	0.0670193124444381	0.050846698011127	0.00842171684142635	0	0.0227656438029674	0.00469084672659664	0.0613357808603128	0.116463753655109	0.0939885849730423	0.050468959008693	0	0.013074497233941	0	0	0	0.02	0.223943398548784	1.005918377464
TCGA-DD-A39X-11A-11R-A213-07	0.0900937816339724	0	0.00789978351086911	0.170344704395397	0	0.0704274303362769	0	0.0196609221544539	0.00770071927159019	0.0452223450412947	0	0.0653468970217812	0.0325794891956054	0	0.0790573379188598	0.269065191384814	0.0094350620230435	0	0.131436494980356	0	0	0.00172984113168533	0.68	-0.0121318202040873	1.08590970671107
TCGA-2Y-A9GZ-01A-11R-A39D-07	0.0443998404241685	0	0.0058455382479366	0.150921215140216	0	0	0	0.0539206957471988	0.039515505125617	0	0	0.0689298574972835	0.000301121785475702	0.174756076438907	0.0573044455420436	0.349775873826997	0	0	0.0543298302241559	0	0	0	0.41	0.0202400039886882	1.08734833112697
TCGA-4R-AA8I-01A-11R-A38B-07	0.0825799736893624	0	0.0112194618002	0.0358353488263926	0	0.0802402945320327	0	0.0610390041517751	0.0581443565420822	0.0281157873933943	0	0.0596082552853903	0	0.196351037928745	0.108319366710499	0.209326585124425	0	0.0244186407999018	0.0448018872157995	0	0	0	0.21	0.0610765666024009	1.06580685467504
TCGA-DD-A4NG-01A-11R-A27V-07	0.0151324442302543	0	0.00403937756402923	0.0828719069581418	0	0.408275096847101	0.0194563312982572	0	0.0165219568815517	0	0	0.0335882943647006	0	0.133765135526924	0.0795174169553306	0.133198879809541	0.0353314270282573	0	0.0362395759185428	0	0	0.00206215661736891	0.24	0.0532469850356367	1.07861841293873
TCGA-RC-A6M5-01A-11R-A32O-07	0.0206642274849299	0	0.00693932175257377	0.0272722876144271	0	0.352541514748279	0	0	0	0	0	0.0968390508841625	0.0284034177707206	0.0143860839523643	0.0416826676400754	0.238068681453223	0.00421669957313249	0	0.168986047126112	0	0	0	0.58	-0.00264520438867819	1.08709815630541
TCGA-2Y-A9H0-01A-11R-A38B-07	0.00737836730028534	0	0	0.309090914658635	0	0.0972482901394686	0.0615987094819714	0.0579339065329692	0.0117656423809916	0	0	0.0708203730778645	0.0142129911239174	0.0483507046600544	0.090774485120235	0.107669049980764	0.00780594631834523	0	0.112306425958872	0	0	0.00304419326562676	0.17	0.0706566099294842	1.07625058482309
TCGA-DD-A11B-01A-11R-A131-07	0.0262991207789482	0	0.0018157588543109	0.0571949228499865	0	0.302397962296252	0	0	0.0330221432592581	0.000605259101471507	0	0.0595673551182353	0.0294892384541153	0.0656894790817425	0.0660314575328147	0.229660656918142	0	0	0.127095909287692	0	0	0.00113073646703026	0.73	-0.0153102352445475	1.08900180600096
TCGA-G3-A25V-01A-11R-A16W-07	0.09211309033476	0	0.0117352559686995	0.0870966149119489	0	0.207083521261945	0.0129017998969172	0	0.0392512967590693	0	0	0.037766219158628	0.0360624491812016	0.0846343182839267	0.123609303025365	0.145466693007956	0.0571235105934691	0	0.0651559276161138	0	0	0	0.11	0.100215065708397	1.04138824879026
TCGA-DD-AADQ-01A-11R-A41C-07	0.0440628646987787	0	0.00462868167672804	0.270140136543674	0	0.0213300635723853	0.0214446830636257	0.0350012867736281	0.105260938754359	0	0	0.0884459808306242	0.0167640323890672	0.120992726458471	0.0791537690943627	0.131255917163198	0	0	0.0615189189810984	0	0	0	0.6	-0.00670198509830852	1.10387062952475
TCGA-CC-A8HS-01A-11R-A36F-07	0.0459428613128857	0.0314045897929239	0.00267058815342659	0.0890942357844495	0	0.218472449377267	0	0.0218659728842036	0.0795326153308349	0	0.00790698494744364	0.0630367238609744	0.00897180426328457	0.17316842837945	0.0676172686863046	0.138056176140916	0.00595335700965305	0	0.043836476956458	0	0	0.00246946711952429	0.54	0.00357893109239958	1.08978447014775
TCGA-DD-A3A5-11A-11R-A22L-07	0.0486649669461075	0	0.00260103272569169	0.0729582112052366	0	0.0861617122598617	0	0.0176591248295812	0.0423083918598934	0.010336397937337	0.0109847799265434	0.0964125958472321	0.127130808465874	0.1036555055621	0.0745361989867795	0.279121768980739	0	0	0	0.0274685044670234	0	0	0.53	0.00724921491463708	1.08791123668664
TCGA-DD-A1EL-01A-11R-A155-07	0	0	0	0.0217282674599321	0	0.11028549704037	0	0.00437922549975452	0.0134722108319886	0	0	0.067418017635793	0.00530835834769039	0.281196943137412	0.0452857291053972	0.201095713153144	0.213767416542588	0	0.0360626212459298	0	0	0	0.05	0.164964012508355	1.03647805973597
TCGA-WQ-AB4B-01A-11R-A41C-07	0.00100909971976913	0.0152048803373292	0.00449619293419617	0.0541458456344994	0	0.16020433504978	0	0	0.0324212067779489	0	0	0.155531882990602	0.018928858630026	0.125227802663419	0.0809174906483418	0.218172192500328	0.0251366500394195	0	0.10860356207434	0	0	0	0.52	0.0092325421711981	1.08934689184007
TCGA-5R-AA1C-01A-11R-A41C-07	0.0347782116445714	0	0.0012713723914577	0.250911060219081	0	0.0984138103045773	0.00739738416359644	0	0	0	0.0550325511275838	0.00231982136114106	0.024343774028819	0	0.116940447749884	0.324970835819365	0	0	0.0836207311899235	0	0	0	0.53	0.00768979376624805	1.08881574585668
TCGA-ED-A8O6-01A-11R-A36F-07	0.00826550282359625	0.00552087292586922	0.0187142991677067	0.111904025997476	0	0.226934014044704	0.000143262158540875	0.0129732920593791	0.0902803856620083	0	0	0.0201689473281004	0.0132759919813517	0.151269256755527	0.0894903685453328	0.120750120388573	0.0450007538925344	0	0.0853089062693008	0	0	0	0.24	0.0531606725978911	1.06574166390881
TCGA-DD-AADD-01A-11R-A41C-07	0.00193042995651939	0.00193023039273852	0	0.221149992385372	0	0.0318028503190277	0.00290534878569254	0	0.00628716626996222	0	0	0.0789814779969484	0.024170575202602	0.0579023711137705	0.129334618315625	0.253778010522311	0.0106499224777936	0	0.17882336292604	0	0	0.000353643335597094	0.5	0.0140044238827816	1.08796813927001
TCGA-BC-A10S-01A-22R-A131-07	0.0151543000313341	0.00176168475542507	0	0.201653785217691	0	0.165860733786522	0	0.0130300683468924	0.0223816347862543	0	0	0.0662804185633575	0.00780208515851744	0.0513500574596561	0.0310300490541985	0.386962561347095	0.00281685651348704	0	0.0325060428348736	0	0	0.00140972214469553	0.45	0.0173172924266865	1.09200474710424
TCGA-CC-A9FV-01A-11R-A37K-07	0.0134050368231797	0	0.00280690577852598	0.105402466083663	0	0.224419286162405	0	0.00325908709412512	0.0286115344561677	0.040125315331677	0	0.0424100774800445	0.0310316315846561	0	0.010934988188142	0.409833044115217	0	0	0.0854270343484307	0	0	0.00233359255376682	0.01	0.319139935838706	0.954518141886317
TCGA-DD-AAEB-01A-11R-A41C-07	0.00809360222479724	0	0.0115267936201174	0.208107887995641	0	0.163055552659666	0.0349084604280335	0	0.0289025065187692	0	0.00527129301691799	0.0927543788318135	0.0350339832872095	0.0883892287751478	0.022850005437819	0.200266782295487	0.00963129415358031	0	0.0912082307550009	0	0	0	0.53	0.00869002098744389	1.08899537492138
TCGA-WX-AA44-01A-11R-A39D-07	0.0701979800984505	0	0.00533311646757521	0.0431899795776295	0	0.306588089677348	0	0	0.0375211834255722	0	0	0.0228639950784937	0.00641588095485072	0.169535216499149	0.145365822799853	0.122762601072614	0.0120080098079547	0	0.0582181245405096	0	0	0	0.21	0.0648554618622648	1.06870549590661
TCGA-PD-A5DF-01A-11R-A27V-07	0	0.000912118197330214	0.00266972957944399	0.0148472028003635	0	0.107891295071824	0.000213487598817932	0	0.0297530258455081	0	0	0.0231811404543231	0	0.558297376137472	0.0681771660575603	0.135685335683738	0.00123981055151167	0	0.0571323120221071	0	0	0	0.01	0.296780225592472	1.00288910519521
TCGA-YA-A8S7-01A-11R-A37K-07	0	0.00711724418820096	0.00171387108338948	0.038344037459993	0	0.121415816380706	0.000613333263430719	0	0.0110294444017878	0	0.00563261920342417	0.0213014562332312	0.227519193181164	0.054327828036049	0.0608601788514162	0.331717565159747	0.000263372565354396	0	0.112599390184057	0	0	0.00554464980804842	0.12	0.0876886020970837	1.05291151269558
TCGA-5R-AA1D-01A-11R-A38B-07	0.0734431351439925	0	0.0181872226720455	0.0719510958690433	0	0.291084564195429	0.00236841349205891	0	0.0166340703386875	0.0126951309162383	0	0.044932933971108	0.0205384630709371	0.0787020923365176	0.0355158914419519	0.242847644268629	0.0148812184057751	0	0.0713157685322338	0	0	0.00490235534535302	0.17	0.0708214046996996	1.05349470521492
TCGA-DD-AACH-01A-11R-A41C-07	0.0777244857100714	0	0	0.0193567102334773	0	0.140370589309244	4.54749732157568e-05	0.0151129673849896	0.0184865622636285	0	0	0.0987418573831583	0.030698143571287	0.152565356545971	0.0552057952799848	0.333504876026191	0.00524445901053542	0	0.0502885934259713	0	0	0.00265412888227501	0.41	0.0220385331766104	1.08189246536636
TCGA-CC-A8HV-01A-11R-A36F-07	0.0102582900329877	0.046040674921788	0	0.0415577846182442	0	0.226476067948584	0	0	0.0810454726483914	0	0	0.122163564382655	8.15824546833391e-05	0.189711692235412	0.0648362620164929	0.0736884030026601	0.0405930528550736	0	0.103547152883028	0	0	0	0.31	0.0378577086410791	1.07577779270177
TCGA-BW-A5NP-01A-11R-A27V-07	0.0597103364417295	0	0.0131490425282654	0.0488064148723775	0	0.170636273419335	0	0	0	0.0171726872224995	0	0.0371987221961059	0.0367986086411845	0.120841905050233	0.201756686662852	0.119853222477393	0.014888393252482	0	0.152317244588209	0	0.00581813546933544	0.0010523271779987	0.58	-0.00256569946620412	1.0993317458464
TCGA-G3-AAV0-01A-11R-A37K-07	0.0500770348979769	0	0.017436613472247	0.229110738093692	0	0.114603209757565	0	0.10757457945216	0.0113169597924032	0.0103261759678784	0.0158583831269562	0.046364650875653	0.0181804392359304	0.0156218388932396	0.161075518701085	0.152970115154416	0.0109253600632395	0	0.038558382515557	0	0	0	0.86	-0.0308477837126243	1.1250393514152
TCGA-FV-A3I0-11A-11R-A22L-07	0.0264366671545258	0	0.00554476802669522	0	0	0.0948970743338545	0	0.0226492227551762	0.00202182438385386	0.0203712915255417	0	0.0401573996097662	0.291469716497849	0.0734439220152344	0.0675769086921145	0.194211756365387	0	0.0143261027774162	0	0.042116161147789	0	0.104777184714797	0.3	0.0409616677693805	1.08732679135391
TCGA-DD-AAED-01A-12R-A41C-07	0.0536949433165843	0	0.0171672194043277	0.015071201055937	0	0.243176921135608	0.00527302132455485	0.015994861211445	0.0370976585649958	0.0226355668478496	0.026109411290495	0	0	0.263719419892998	0.0647344675116737	0.221281697522063	0	0	0.014043610921468	0	0	0	0.11	0.101782152816963	1.05526773682991
TCGA-ZS-A9CG-01A-11R-A37K-07	0.086728934170647	0	0.0083224191954293	0.0910994874134624	0	0.0940367107265068	0	0	0	0.037950804288716	0	0.112156724525202	0.0197168530532089	0	0.140721963208582	0.294664074757169	0	0	0.104244440686877	0.00292603028392192	0	0.00743155769027787	0.53	0.00727851123953622	1.09248825481603
TCGA-K7-A6G5-01A-11R-A311-07	0.0354340030671584	0	0.00110728119113496	0.181913569192094	0	0.139276089036262	0	0.0304798923192848	0.060560277588882	0	0	0.0456349148827955	0.0288225680523748	0.0673387550999694	0.144254223890586	0.19356588782679	0.00949576163650588	0	0.0621167762161633	0	0	0	0.37	0.0317964679837098	1.08334684048109
TCGA-DD-AADS-01A-11R-A41C-07	0.0333543798865417	0	0.0063036996172118	0.224935481199347	0	0.102310842028311	0	0.0309536410955202	0.0580801969290404	0	0	0.0983852149722095	0.0471587849110056	0.0456271386152825	0.111472083256639	0.15960194853772	0.0159215092155376	0	0.0658950797356333	0	0	0	0.21	0.0615831629892991	1.07325602605303
TCGA-DD-AAEK-01A-11R-A41C-07	0.055635415104723	0	0	0.173673160408937	0	0.14341802835452	0.00559921751342751	0.0353190313051126	0.0720204792515958	0	0	0.0572866422280438	0.00454287364155667	0.176084708356033	0.0969908139587505	0.0959680201115305	0.0253013352433847	0	0.0581602745223848	0	0	0	0.1	0.127619364710954	1.04139412184441
TCGA-DD-A4ND-01A-11R-A266-07	0.0368933358259577	0	0.0104337964550732	0.176508752479669	0	0.218452173905698	0.0103788561244974	0.017766132553326	0.0363441644801861	0.00269470737690104	0	0.0201424620318016	0.0277478064284166	0.0781323375342804	0.110948298584194	0.150911188957314	0.0599014293159769	0	0.0329899878009148	0	0	0.00975457014579214	0.12	0.0840278549106074	1.05635754724328
TCGA-2Y-A9H7-01A-11R-A39D-07	0.0147951936061437	0.0216489818796708	0	0.145342697900068	0	0.409208858430857	0.00249833734233056	0	0.0221013437865629	0	0	0.0356401002291986	0.0810151879122924	0	0.0317495367820494	0.0918216849249855	0.103980998053663	0.00345636598835502	0.0342024412309085	0	0	0.00253827193291378	0.72	-0.0149897544511511	1.11108248399219
TCGA-RC-A7S9-01A-11R-A33R-07	0.0334294273394313	0.00610343506364084	0	0.147141018569875	0	0.10151553843352	0.0146267945709014	0.0599193177762086	0.0584128081044421	0.00969959896184659	0	0.0282816459357903	0.0119529035864532	0.129507710788075	0.175868753879385	0.106380389408555	0.0675070989809245	0	0.0496535586009501	0	0	0	0.61	-0.00702955040491851	1.10202062782151
TCGA-DD-AADI-01A-11R-A41C-07	0.0332210733013786	0.00222289766842892	0	0.122642888444792	0	0.284737812454557	0	0.0120110142656732	0.0268584143786472	0.0853362768145265	0	0.06933898036526	0.00141224352363546	0.0549440299140254	0.115610381715346	0.0872847730533669	0.0387533351697814	0	0.0556476258202876	0	0	0.0099782531102935	0.09	0.13075597549084	1.05238329420645
TCGA-DD-A4NA-01A-11R-A266-07	0.0228074957012471	0	0.00252683643362921	0.0174591976608703	0	0.151986570544428	0	0.000708643839264788	0.0471089300619012	0	0	0.0812796372852154	0	0.246712466668255	0.0846043424657127	0.262751751851863	0	0	0.0483786391421497	0	0	0.0336754883454642	0.17	0.0722603284977006	1.07131837592982
TCGA-BC-A10T-01A-11R-A131-07	0.0530883763340884	0	0.00725714550177913	0.0707410706299842	0	0.212087958591682	0	0	0	0.0444473852804437	0	0.048682937701992	0.0148446515262294	0.0287227045644918	0.129470786053669	0.169402934280026	0.016012922497655	0	0.20524112703796	0	0	0	0.55	0.0030975481122028	1.08445390893524
TCGA-RC-A7SH-01A-11R-A38B-07	0	0.0148696650057577	0.0482115238083125	0.157437462517629	0	0.194482506260765	0	0.0703673683027954	0.0829749016032411	0	0	0.0726105351581217	0.00599722258293557	0.148573908593325	0.0862983671637393	0.067676984172327	0.00137143700917752	0	0.0491281178218726	0	0	0	0.53	0.0084077603542573	1.10056748521732
TCGA-WJ-A86L-01A-12R-A39D-07	0.113224463310781	0	0	0.0208955306505857	0	0.195813295129867	0	0	0	0.0506621330612466	0	0.0517308832051297	0	0.343366550497677	0.162426777156434	0	0.0039096168748611	0	0.0350761399337765	0	0	0.0228946101796417	0.09	0.129096193229442	1.05753026819594
TCGA-DD-AA3A-01A-11R-A37K-07	0	0.0447909867014852	0.019267550343255	0.0528292817150655	0	0.131666657482154	0	0.0045075240490545	0.016126763787539	0	0	0.0578673834257073	0.0161131353925633	0.340507161387523	0.0676052720747684	0.0490662048593549	0.160960351955761	0	0.0386917268257692	0	0	0	0.04	0.173288714233193	1.02543310599174
TCGA-CC-A7IE-01A-21R-A38B-07	0.0744794697491086	0	0.0167989572837462	0.185443659628909	0	0.0880842434200165	0.0897168458788258	0.10316689658534	0.0617570900814555	0	0	0.000660840233719186	0.0123973602838462	0.227997283767677	0.0470743097029828	0.0507894103652	0.0416336330191731	0	0	0	0	0	0.22	0.0563626577034752	1.07183901590022
TCGA-DD-AAVS-01A-11R-A41C-07	0.041067773119185	0	0.0120138705297978	0.147716427295901	0	0.290972183557097	0.00309812612213011	0	0.0143813792885321	0	0	0.0628210655633569	0.0277443244821643	0.0685914275873237	0.053878621221822	0.0790134899370002	0.136973271507109	0	0.0617280397885805	0	0	0	0.54	0.00617598470107734	1.08477202896387
TCGA-DD-AAE7-01A-11R-A41C-07	0.0233628041585911	0	0	0.267277544921358	0	0.203794280556843	0	0	0	0.0259563314042521	0	0.00867017566294334	0	0.00636941347325441	0.113827753342404	0.240119835651333	0.103866748711639	0	0.00675511211738137	0	0	0	0.41	0.0211887320041702	1.09451651093925
TCGA-BC-A3KG-01A-11R-A213-07	0.0152990822857239	0	0.0137254294701158	0.120181658607815	0	0.283609200219105	0	0.0414950711810936	0.0330754562186973	0	0	0.0643626515768019	0.0303448927711621	0.131085001560111	0.0898655583194048	0.0976941055035792	0.0177061018177973	0	0.0274156937588344	0	0	0.0341400967097593	0.66	-0.0108692068785271	1.10338657933348
TCGA-DD-A3A4-11A-11R-A22L-07	0.0368326252917375	0	0.0308589202316695	0.152211605338794	0	0.113346547287596	0	0	0.0381567325980054	0	0.032793528289814	0.0324498795675804	0.0500818621087468	0.00694781323024173	0.0344640117991769	0.420528146722977	0	0	0.0513283275336607	0	0	0	0.24	0.0543336538990005	1.06392150349853
TCGA-BC-A10X-11A-11R-A131-07	0.0606450684282898	0	0.00249438806712731	0.0660579652519554	0	0.2044645569403	0	0	0	0.083570159398469	0.0030821175806943	0.0459130343203686	0.0855808421193673	0.0367072560187518	0.0795530781588242	0.323536257277986	0	0	0	0.00809970044800508	0	0.000295575989861714	0.52	0.0107947783734368	1.08610827909426
TCGA-DD-A3A2-01A-11R-A213-07	0.0737860033667134	0	0.00578668706023071	0.0441843516728419	0	0.133077458639057	0	0.029202122453236	0.0356317934172286	0.0420041251127827	0.0271886169176057	0.0742543377968084	0	0.039376240198366	0.0611574406644025	0.375109468767676	0	0	0.0592413539330509	0	0	0	0.54	0.00524938332908873	1.08513190801102
TCGA-DD-AAVR-01A-11R-A41C-07	0.0640605092981342	0	0.00374058508656159	0.0756790904240228	0	0.439166822177284	0.0529453591959082	0	0.0200693583013965	0	0	0	0.0157909325262448	0.00937978853966942	0.0442557215004563	0.156628689691034	0.0840354067316624	0	0.0181134630813213	0	0	0.0161342734463039	0.11	0.0987659635959534	1.05542954335368
TCGA-CC-A7II-01A-11R-A33J-07	0.0808616154106896	0	0.0114383004140351	0.0591393243489529	0	0.0480182936688612	0	0.0231833105155811	0	0	0	0.064316182224398	0	0.309777820037086	0.033367376960815	0.214384024909947	0	0	0.0393141445597437	0	0.116199606949891	0	0.1	0.121362136040728	1.05065173629714
TCGA-DD-AACN-01A-11R-A41C-07	0.116529885247924	0	0.00935709748564318	0.0904999003684901	0	0.301953605797013	0	0	0.00299653137100392	0	0	0.0276659594604618	0.0178087466673868	0.0578495813266032	0.181300732206216	0.0967906962747441	0.0219820304036499	0	0.0752652333908642	0	0	0	0.11	0.103178506297558	1.05778197192733
TCGA-2Y-A9GX-01A-11R-A38B-07	0.0578442295824553	0	0.014497497731542	0.102753328466094	0	0.31795451538431	0.00698780884966784	0	0.010627768628128	0	0	0.0176190407703708	0.00924470317258273	0.115263228970381	0.075689991262184	0.153566246430068	0.0749583558092812	0	0.0429932849429358	0	0	0	0.04	0.183560748133924	1.01112176606347
TCGA-CC-A3MA-01A-11R-A213-07	0.0078615655309021	0.00104988425043694	0.00499909193007056	0.0166009712156416	0	0.0754073134287737	0	0.0071390397158459	0.0401905331125929	0.00618252048101256	0	0.0598703820775357	0	0.53338985157581	0.0883220541415322	0.110234572118761	0	0	0.0487522204210849	0	0	0	0	0.702657363283927	0.721166829354229
TCGA-DD-AACQ-01A-11R-A41C-07	0.0134481806595068	0	0.00610930747508414	0.068790577371737	0	0.15280102885473	0	0	0.00516335267100562	0	0	0.0974166505592901	0.026745168579653	0.0563610055092114	0.246444094076296	0.119587293989707	0.0288191786155269	0	0.162723355081664	0	0.00281830589155797	0.0127725006650298	0.25	0.0477995726262232	1.10035314961971
TCGA-RC-A7SF-01A-11R-A352-07	0.0161472844353511	0	0.00151001483962222	0.159484358089303	0	0.0944092286682322	0.00596071764962817	0.0281407788589834	0.0474145753352402	0.0181876379261386	0	0.13593830891573	0	0.198080081680186	0.16229730452995	0.0508239020210954	0.00993160834417036	0	0.066379608195604	0	0.00422869553502746	0.0010658949757389	0.16	0.0734302245759738	1.08690765465913
TCGA-DD-AADW-01A-11R-A39D-07	0.0784659977067455	0	0.00458783442642201	0.0765500047879634	0	0.242729095962293	0	0.0342857033693338	0.0092993426107081	0	0	0.0434148009836953	0.00128037915304674	0.222000570338734	0.0920151574156964	0.123395292261108	0.00296488331757798	0	0.0690109376666754	0	0	0	0.12	0.0910170026109837	1.05347702151017
TCGA-BC-A10U-11A-11R-A131-07	0.046402984413688	0	0.00507766127445113	0.109720113972712	0	0.226498288009448	0	0	0	0	0	0.0337381401480225	0.12996831001943	0.0976078513132851	0.0322750789077678	0.206935107668478	0	0.0069309188753469	0.0472939383396798	0.048596757670785	0	0.00895484938690565	0.3	0.0397205881808849	1.06426543613314
TCGA-G3-A3CH-01A-11R-A22L-07	0.124293701200406	0	0.01364373052595	0.104227925934595	0	0.272781346971155	0	0	0.051520580006688	0.0258261807879252	0	0.0523410392054012	0	0	0.0816291461729278	0.172478676074807	0.0233746318650538	0	0.0778830412550909	0	0	0	0.41	0.0193095545226648	1.08425712015549
TCGA-DD-A1EI-01A-11R-A131-07	0.0409161724734354	0	0.000839404746516646	0.0489583230566125	0	0.255799987841261	0	0	0.0518084117379011	0.00864729654514112	0	0.0775749083881725	0.0235611398275518	0.125813777393121	0.0569458841260283	0.187313333166775	0.0248368370922532	0	0.0893456168702247	0	0	0.0076389067350054	0.48	0.0162319222143775	1.07636146297514
TCGA-ZP-A9CZ-01A-11R-A38B-07	0.0627597408588096	0	0.00573099949930435	0.124074561756029	0	0.217243274023431	0.00995489150525845	0	0.0116608313508727	0	0	0.0578132731775395	0.0141855886431135	0.0470486592738783	0.179234340904735	0.11974836746726	0.0474223158772764	0	0.102280554247347	0	0	0.000842601415145114	0.12	0.0970460492274024	1.05682530478374
TCGA-KR-A7K0-01A-12R-A33R-07	0.0402795352020239	0	0.00450369767735698	0.00197354339750787	0	0.22583262491087	0	0	0	0	0	0.0612880848648617	0.0271376450143455	0.2018041321561	0.115947717789923	0.181226186367037	0.046864017089347	0	0.0931428155306271	0	0	0	0.11	0.1161461605116	1.04078602572077
TCGA-BC-A10Y-01A-11R-A131-07	0.00104637093622744	0	0.00583160065177353	0.151158676228674	0	0.219247246292553	0	0.0316017733053458	0.0687530641844706	0	0	0.0430954781989682	0.0336512283366827	0.0650890348531051	0.147999402460754	0.179486975065044	0.00253487261727524	0	0.0505042768691268	0	0	0	0.25	0.0485802804582442	1.08330850558952
TCGA-ED-A8O5-01A-11R-A36F-07	0.0626374855671538	0	0.00076191718917533	0.181408431274106	0	0.275647936745957	0	0.00068906726892169	0.0359780327552559	0.00462765307830299	0	0.086739255602093	0.0177830537538148	0.0883815564254022	0.0735243300477949	0.0527171605819592	0.0121294627869145	0	0.106974656923149	0	0	0	0.72	-0.0150646506053728	1.1115412314588
TCGA-CC-A9FS-01A-11R-A37K-07	0.0359757772159876	0	0	0.106963586008657	0	0.193685249059172	0	0.0644881528022227	0.0480077412596503	0.0135135680479495	0	0.0731178953546587	0.0185693921035969	0	0.0852626001740805	0.229131967800105	0.0884941309023048	0	0.0427899392716151	0	0	0	0.66	-0.0110709632150242	1.09283430155956
TCGA-UB-A7MB-01A-11R-A33R-07	0.0187265175034445	0	0	0.036459876540492	0	0.234257090805459	0	0.0899761540256679	0	0.0167927136842599	0	0.132620639005387	0.0198630538650398	0.0538713891470965	0.0931278550800166	0.170326703454583	0	0.00744370925839728	0.0919297850325637	0	0	0.0346045125975927	0.79	-0.0238860233685974	1.104486256464
TCGA-ED-A627-01A-12R-A311-07	0.0318378555337275	0	0.00965876379274332	0.27266868069219	0	0.249683873177114	0	0.00567994828140167	0	0.0219742683086325	0	0.0538829024964986	0.0165682901617223	0.0254050385387753	0.107848252647716	0.156457103190588	0.027827305090141	0	0	0.0194290164654503	0	0.00107870162330027	0.1	0.121930400850646	1.0617412156278
TCGA-XR-A8TE-01A-11R-A36F-07	0.0835715889639242	0	0.00437758875380994	0.0140213156734637	0	0.412968390982766	0.00245628811894335	0	0	0.0716152457979815	0	0.0279048424423845	0.049104060434175	0.0205776079832058	0.100646620100985	0.175133118121902	0	0	0.0263723751994442	0.0112509574270145	0	0	0.61	-0.00715816855225025	1.09912797432151
TCGA-G3-A7M7-01A-12R-A352-07	0.114673689544569	0	0.0174246951835332	0.0738927158082442	0	0.160035523809896	0	0	0.0605861892276783	0	0.0178656136940172	0.0373196262483126	0	0.243284605518041	0.043419317511161	0.158670366206564	0.0422103324241368	0	0.0306173248238474	0	0	0	0.56	-0.000295349027236569	1.08889705050732
TCGA-G3-AAUZ-01A-11R-A38B-07	0.0350339248628656	0	0.00259997230593852	0.146910179781627	0	0.160547234607528	0	0	0.0407890659679895	0.0494595050014367	0	0.0828182010070432	0.00912459471074891	0.0375302439961604	0.152815907964419	0.14457251021221	0.0212794564802123	0	0.116519203101821	0	0	0	0.27	0.0470997416121762	1.08243767310765
TCGA-RC-A7SK-01A-11R-A352-07	0.0218920101118829	0.00523790954716355	0.00219902664758964	0.0560087441771766	0	0.072661791562838	0.00123444044107679	0	0.0018789927540332	0.00603908091002076	0	0.0254849543287616	0.0088607834998989	0.153732907970335	0.112841325033521	0.160513811586986	0.0221594115607611	0	0.335604995157511	0	0.0128715900944528	0.000778224615989897	0.73	-0.0163688244723888	1.10705129778095
TCGA-DD-AACI-01A-11R-A41C-07	0.0290841081923081	0	0.0288436934120382	0.319404051817114	0	0.0409009302286506	0.0748182869619658	0.0606377710589618	0.049988032628655	0.0553785928043014	0	0.0284367213639947	0	0.0608858015042712	0.069184694386868	0.162139583297981	0.00312805377743333	0	0.00903646091030668	0	0	0.0081332176551506	0.11	0.106681321846959	1.06145722579361
TCGA-2V-A95S-01A-11R-A37K-07	0.0215997473021351	0	0.00475163841532328	0.310302305075497	0	0.0953553865219257	0.0225609541277087	0.0436692864567235	0.077637638062418	0	0	0.0499818950473192	0	0.163925671670958	0.0908573943069373	0.0646572368563505	0	0	0.0440641960061128	0	0	0.0106366501505911	0.07	0.142474069276142	1.04914426164204
TCGA-DD-A4NH-01A-11R-A27V-07	0	0.00662625670577271	0.00174293193126748	0.0354902267937861	0	0.114908775373006	0	0.00634719789599396	0.0402209919516826	0	0	0.0309500248339334	0	0.307866717735375	0.0251311417743905	0	0.155415616227274	0	0.0500657661348715	0	0	0.225234352642647	0.0600000000000001	0.149934372355689	1.05262553876806
TCGA-WX-AA46-01A-11R-A39D-07	0.0783455581822817	0	0.00706885386973684	0.0377044126013016	0	0.136178234416522	0	0.0160800101432076	0	0.0286193402077253	0	0.0860591742017394	0.145983676587593	0.0302133526980524	0.0865978599844523	0.306092805603014	0	0	0	0.0263980887594609	0	0.014658632744914	0.54	0.0035822623142217	1.08640641862886
TCGA-DD-A1EJ-11A-11R-A155-07	0.0335627739283498	0	0.00475072912522546	0.0963725257355444	0	0.0960741550245579	0	0.0168550542294846	0	0	0	0.060307047620488	0.0861455615147344	0.130424622361297	0.119154463364355	0.320844240720739	0.00372785789791751	0	0	0.024238371646871	0	0.00754259683043525	0.3	0.0397128994519486	1.08202814201474
TCGA-DD-A4NQ-01A-21R-A28V-07	0	0.00972509190486084	0.00412944809773292	0.0615483247854031	0	0.17294212097971	0	0	0.0685243031595569	0	0	0.0585472060960361	0.0466978108323811	0.242200684631261	0.0767039908623467	0.171425662359647	0	0	0.0418719083970786	0	0	0.0456834478939853	0.27	0.0464559252486799	1.07596455589799
TCGA-G3-A5SM-01A-12R-A28V-07	0.0285602293148857	0	0.00680762527011932	0.0445597426749359	0	0.127501981587421	0.0111664293061427	0.00511565148705207	0.065550980472087	0.0123340759679496	0	0.0426063071724608	0.022033752273908	0.330708393738624	0.0840709550205959	0.0882470753576398	0.0524013537712832	0	0.0778094686922746	0	0.000525977892620697	0	0.05	0.163558339326192	1.02773030584254
TCGA-MI-A75E-01A-11R-A32O-07	0.123540325790141	0	0.0655280549526581	0.126490760750195	0	0.30217217632226	0.00841998961618477	0	0.00459197705658179	0	0	0.0578440751306145	0.020935920797077	0.0728165980592539	0.0502459246559508	0.0704426835535658	0.0421214364346639	0	0.0494251992801319	0	0	0.00542487760072216	0.24	0.0516945629163281	1.07153572009095
TCGA-DD-A11D-01A-11R-A131-07	0.0963033437619069	0	0	0.0274148651633705	0	0.390164006893002	0	0	0.00311563116990732	0	0.0793239225057128	0	0.0580375738505887	0.090464819222704	0.0897623522664836	0.158851702353934	0	0	0.00497408006679468	0	0	0.00158770274559518	0.67	-0.0112663851348556	1.096805615437
TCGA-CC-5262-01A-01R-A131-07	0.0355995675156246	0	0.000848065414208899	0.175422945945099	0	0.0901598462873819	0.0105968640780719	0	0.0401371222860971	0	0	0.0306565428895984	0	0.122631933518874	0.104096274665962	0.196827289130294	0.0107663790376682	0	0.0966255395866379	0	0	0.0856316296444818	0.1	0.119845100528579	1.03697073850773
TCGA-2Y-A9GY-01A-11R-A38B-07	0.00449817629625119	0	0.0283418079010187	0.321601123656497	0	0	0.0578686492491185	0.0247340334917734	0.085308988748941	0	0	0.0400411979993622	0.012223556208746	0.221488788242665	0.0632480215257937	0.127663665769694	0.0113395093245341	0	0.00164248158560509	0	0	0	0.11	0.110185705036707	1.0569905154453
TCGA-ES-A2HT-01A-12R-A180-07	0.0325590583862871	0	0.0125339966826545	0.0393386271205928	0	0.162810722281406	0	0.0527082081025262	0.0746974272600889	0	0	0.0433795594850952	0.0116505599755511	0.153522024565946	0.0819650749519254	0.310584367920899	0	0	0.024250373267028	0	0	0	0.4	0.0265045957697562	1.08175522228687
TCGA-DD-AAW0-01A-11R-A41C-07	0.0252594350841442	0	0	0.0696565693292109	0	0.234557118112935	0.00130345248234986	0	0.0248600827745378	0	0	0.019637357940006	0.0232377856725279	0.348439142535497	0.0976621690875184	0.103815143267579	0.0066416882027301	0	0.0449300555109635	0	0	0	0.04	0.178690236764899	1.02924390515309
TCGA-G3-A3CI-01A-11R-A213-07	0.1098908861846	0	0.0185733031541222	0.197001257168695	0	0.0632842030736328	0	0	0.065823922870587	0	0.0139249502362335	0.0435742341046781	0.150321795152556	0.0222767983007505	0.0761803054054905	0.170859548930223	0	0	0.0590830395654226	0	0.00476043076804935	0.00444532508495917	0.22	0.0603658252014121	1.05648650255402
TCGA-DD-AAVV-01A-11R-A41C-07	0.0512773038350966	0	0.0160900880818455	0.120291776473287	0	0.123911526778353	0.0204397178178167	0.017548422160478	0.0596436793008716	0.00583620429482022	0	0.0385718315645542	0.00859221470706047	0.158822941860613	0.147550438564276	0.110388584314898	0.059719523500824	0	0.0606999757593758	0	0	0.000615770985830216	0.03	0.193409595356983	1.00930595200049
TCGA-DD-A39Y-01A-11R-A213-07	0	0.00882468079809585	0.0164308644027197	0.0854759936678123	0	0.162307268632589	0	0	0.105062345556787	0	0	0.0702926211662447	0	0.166471539300042	0.0326297675416849	0.230548372550581	0.0838756321567019	0	0.0380809142267422	0	0	0	0.73	-0.0162192590961674	1.09571695737939
TCGA-DD-A1EB-01A-11R-A131-07	0.0202457119586202	0	0.00170144188014194	0.110090460286751	0	0.0817631702284866	0	0	0.000755824016021659	0	0	0.114084071771739	0.0506808596583411	0.0772414200126505	0.146504544472685	0.151321680001065	0.0139327291002127	0	0.231678086613285	0	0	0	0.4	0.0255810088579224	1.08608599802544
TCGA-DD-AAD1-01A-11R-A41C-07	0.133505363523253	0	0.0119829274318803	0.172171915604632	0	0.292476372840885	0.00956063436705957	0	0.0645584212562556	0	0	0.0524494425853345	0.00614307628716609	0.0450897271233711	0.0442415672949645	0.0808989359203142	0.0274766716941792	0	0.0525866563104798	0	0	0.00685828776022523	0.07	0.145127036761927	1.04197836196514
TCGA-G3-A3CK-01A-11R-A213-07	0.042784190051536	0	0.00166101579057283	0.316695539417691	0	0.0409826872731006	0.0228893357613778	0	0.0139003872512207	0	0	0.0671318949459763	0.0241561436784176	0.0983899015373499	0.130814741525989	0.118156283457118	0	0	0.115715956512758	0	0.00672192279689207	0	0.24	0.0512253488500775	1.07813385254863
TCGA-DD-AACA-02A-11R-A41C-07	0.000199870058874392	0.00835488703357337	0.0103496706863422	0	0.0356638186963069	0.0903170884967887	0	0	0.0466503566991504	0	0.00675297240502653	0.0717713512060102	0	0.338018219180587	0.0498783803106489	0.190898218295827	0	0	0.151145166930865	0	0	0	0.12	0.0980446433051102	1.06394371362783
TCGA-5C-A9VH-01A-11R-A37K-07	0.0488472518374371	0	0.0116596162148616	0.0719272768959333	0	0.352850893757684	0	0	0.056003520134569	0	0	0.0911004752228336	0.00302627943732831	0.0888516192271424	0.101598797059429	0.0852811249369167	0.0144792420213581	0	0.0743739032545065	0	0	0	0.68	-0.0117654554805922	1.10776652064973
TCGA-FV-A23B-01A-11R-A16W-07	0.0286921207334534	0	0	0.113143777949648	0	0.258064188569369	0.00852403309423157	0.0479732414643303	0.0324666216367208	0	0.00987281657780882	0.0249322239441196	0.0295159611703953	0.0315788370397231	0.0927704648237022	0.156832739165348	0.127454582873855	0	0.0381783909572947	0	0	0	0.48	0.0161434909815734	1.0799678171025
TCGA-DD-AADR-01A-11R-A41C-07	0.00371620842066307	0	0.00626144936429357	0.103516673258888	0	0.348156474290996	0	0.00122928215188259	0	0.109133328887547	0	0.040660200058287	0	0.12675057156453	0.050146534678106	0.149196031249324	0.0326573096821701	0	0.0285759363933124	0	0	0	0.3	0.0403993056227092	1.09071854701208
TCGA-DD-A3A3-11A-11R-A22L-07	0.0744145230601315	0	0.0489429814509388	0.0690294642878651	0	0.0736887006460122	0.00256055630089328	0.00210235235813997	0	0.022574197126129	0	0.0299864925428359	0.101327970564615	0.0647260720555795	0.0508520486304465	0.385888001651113	0	0	0.0731438444489151	0	0	0.000762794876385633	0.11	0.110163016331926	1.03962178990662
TCGA-DD-A3A1-01A-11R-A213-07	0	0	0	0.119713871855735	0	0.193564004372185	0	0.0169067959525082	0.0276624976190644	0.00346745473053169	0	0.036866265388837	0	0.152953207354038	0.0372085391573087	0.305118891308651	0.000205072873070555	0	0.0308204003967464	0	0	0.0755129989913238	0.41	0.0201817557038726	1.08878334264776
TCGA-DD-A1EB-11A-11R-A131-07	0.0878105143683838	0	0.0123430075755507	0.184292209166259	0	0.143447134349129	0	0.0311581619803912	0	0	0.0253695963337675	0.00800915306218338	0.0365166296706926	0.00777496616628935	0.132008794445961	0.265670134340835	0.00599052192023311	0	0.0409474330269573	0	0	0.0186617435933677	0.41	0.0197305151125651	1.08104035887921
TCGA-DD-A4NR-01A-11R-A311-07	0.0230959212545492	0	0.000538654234034541	0.244398615349116	0	0.143730428603263	0.0737014182690801	0.0087118427487487	0.0424945222022854	0	0	0.0360776876706589	0.013484909117867	0.120914557362039	0.0562915458674962	0.185608775026856	0.00518611779819103	0	0.040415126866408	0	0	0.00534987762940702	0.03	0.210810503674171	1.00447458875585
TCGA-G3-A3CH-11A-11R-A22L-07	0.0925246054179731	0	0.0328690807648435	0.227131403446487	0	0.200961650647756	0	0.00789873520253325	0.0310843256861926	0.0057290153347197	0.0205267076299792	0	0.0155871647045346	0.00516481753920568	0.119887705921398	0.212104348955472	0.00092753209411429	0	0.0203167979420983	0	0	0.00728610871269198	0.11	0.105573682808206	1.05531960374382
TCGA-DD-AAC9-01A-11R-A41C-07	0.0761416435663945	0	0.00376146871593028	0.0748347415398405	0	0.218892589626012	0	0	0.059287987054021	0.0207729479781572	0	0.10018337287974	0	0.139411985777669	0.0774313875290939	0.146151987134011	0.00832464753077416	0	0.0656739508751651	0	0	0.00913128979319176	0.12	0.0899323201911145	1.05420070782192
TCGA-CC-5259-01A-31R-A213-07	0.00435410421446908	0	0.0216779082617956	0.211352693784568	0	0.249585246419788	0	0.0110916810751426	0.101437231726948	0.0252495412564257	0	0.0241179027942784	0	0.206703104792802	0.0672240838095121	0.0596429920003456	0	0	0.0141938537332334	0	0	0.00336965613069178	0.52	0.00923622677363678	1.11548307624555
TCGA-EP-A2KA-01A-11R-A180-07	0.00182778737255883	0	0.022301582952134	0.233870153155984	0	0.140921164229342	0.024573168618444	0.0396784804624638	0.0948946486256254	0.0018776993759089	0	0.0644970712559623	0	0.128202542164709	0.0740617973632393	0.0955447705122978	0.0296449062298753	0	0.0265453691271199	0	0	0.0215588585543361	0.16	0.075404961462553	1.07312004441118
TCGA-DD-A1EC-01A-21R-A131-07	0.0308216820996229	0	0.00866276059448644	0.2131194759106	0	0.0479107377863638	0.0747619625051033	0.0529011254095423	0.0579666130753622	0.0949284501522255	0	0.053755488021279	0	0.134290772067662	0.0923634455836579	0.071332368448401	0.0142457069804643	0	0.0529394113652288	0	0	0	0.01	0.315569660098457	0.9605592082856
TCGA-DD-AAD3-01A-11R-A41C-07	0.0203482143397861	0	0.00889527860816306	0.0528742099559606	0	0.298978241913756	0.00647564217904711	0.0103362718178861	0	0.0120202433141936	0	0	0.00954777190848394	0.171921484607606	0.232522772418376	0.0300500263117105	0.023790656831528	0	0.122239185793502	0	0	0	0.11	0.10990999187786	1.06826678095363
TCGA-DD-AACS-01A-11R-A41C-07	0.025032081059344	0	0	0.09082198088815	0	0.0745806614841499	0	0.0615158496047239	0	0	0	0.0763814923041116	0.0189725890989577	0.150868032225674	0.143437149005762	0.189238709534912	0.0496002568227846	0	0.102082064289559	0	0	0.0174691336818711	0.68	-0.0117697168534216	1.09500039744952
TCGA-BD-A3ER-01A-11R-A213-07	0.0749247291601624	0	0.0020602261965073	0.0305439713151945	0	0.165444277795856	0	0.0118943181795907	0.082536020999438	0	0	0.0380515944221753	0.0100982454765677	0.181956553751175	0.0592405561811657	0.270111625984387	0.0374609369168218	0	0.011451394757442	0	0	0.0242255488635164	0.24	0.0541870300496805	1.06802345702113
TCGA-GJ-A6C0-01A-12R-A311-07	0	0.00166813253838838	0	0.0214681365214684	0	0.0963126018356294	0	0.00861479296023257	0.00411212768072397	0.0140164064710937	0	0.0221675591060223	0	0.612040990925165	0.0633409440833874	0.100792057459709	0	0	0.0391628561727468	0	0	0.0163033942454329	0.02	0.225301119501194	1.05691710880186
TCGA-2Y-A9GS-01A-12R-A38B-07	0.0409578912261196	0	0.00270512393008771	0.0154730258672665	0	0.0612660798566721	0	0	0.0201616558133983	0.0190846812571798	0	0.0428207019646999	0.00422315272877912	0.224194037635413	0.159840830073819	0.294644588088352	0.0429477200095088	0	0.0716805115487047	0	0	0	0.11	0.1115457729654	1.06381477740217
TCGA-BC-A8YO-01A-11R-A37K-07	0.0076087129955433	0	0.00012582080167013	0.216282507774162	0	0.139171280099061	0.0230347787013917	0.0537161485401498	0.0111334237826878	0	0	0.12374708567568	0.0113927622327412	0.0752829581311465	0.131952061474331	0.0645430443003474	0.0461358399588871	0	0.094197790367481	0	0	0.00167578516471985	0.02	0.224066770821199	1.00903166511698
TCGA-CC-A9FW-01A-11R-A37K-07	0.0495901824579367	0	0.0109427917640279	0.14104874603936	0	0.126832897792138	0	0.0506483238616336	0.0677610263600166	0	0	0.0339042365195266	0.015281977105821	0.286680857928831	0.0749940851135178	0.0411295649663305	0.012102520968355	0	0.0890827891225046	0	0	0	0.16	0.0753529792005892	1.06296534871823
TCGA-DD-A1ED-01A-11R-A155-07	0.0436251737669027	0	0	0.132489024907893	0	0.242683208889239	0	0.00464892170940419	0.00158194429451122	0	0	0.0638336837550958	0.0491510383960912	0.0503917136511224	0.0551591545503317	0.175094039358967	0.012859709858635	0	0.128361888418023	0.0340486849233642	0	0.00607181352041987	0.28	0.0455214497268944	1.06545962365403
TCGA-EP-A12J-01A-11R-A131-07	0.000924410437740958	0	0.00261237089915528	0.071359785209312	0	0.0746159664946818	0	0	0	0.0634082208798768	0	0.0938969217638697	0.0743706490161961	0.0621664375636605	0.0800079155752994	0.229884777355458	0	0	0.245281833683315	0	0	0.00147071112143516	0.52	0.0120827067421848	1.08517568011613
TCGA-DD-A1EJ-01A-11R-A155-07	0	0.00314391814301758	0.00544598871608987	0.0816022008967161	0	0.180408549234177	0.00794918613600821	0.00851950972536661	0.00272861717100269	0	0	0.0478746492475729	0.0484848916901066	0.125823882620373	0.0829370570940159	0.363429131758987	0.00386495185285747	0	0.0324268252006285	0	0	0.0053606405130809	0.41	0.0203740357002835	1.08664392620939
TCGA-G3-AAV2-01A-11R-A37K-07	0.0444159203723355	0	0	0.0317818480360908	0.0037486447185734	0.0337992758221316	0	0	0	0	0.107246351302791	0.0369921946706791	0.0216508000786178	0.036670281703188	0.0405867150624932	0.383460116286726	0.0156496911155041	0	0.243998160830869	0	0	0	0.56	-0.000519626357828274	1.09172285274239
TCGA-DD-AADY-01A-11R-A41C-07	0.0492629977024347	0	0	0.0687221084108189	0	0.331313095425463	0	0	0.0363019635786307	0.00375814209016171	0	0.0356811044326418	0.00793357349830156	0	0.128830734991993	0.267778871766957	0.0336308999441285	0	0.0367865081584686	0	0	0	0.64	-0.00860381593633622	1.09956374387311
TCGA-CC-5263-01A-01R-A131-07	0.0308180522735747	0	0	0.0417619297521157	0	0.0980509726325378	0	0.0482840766212034	0.0163369650594331	0	0	0.0265742850274368	0.0275998053935889	0.10991110549074	0.0683521345038633	0.108078795578095	0.352233149517806	0	0.0467861352601224	0	0	0.0252125928894825	0.31	0.0375096138967957	1.07009589049741
TCGA-DD-AADP-01A-11R-A39D-07	0.167457569646759	0	0.0320351698801396	0.108139644485922	0	0.188091769742722	0.048991265053344	0	0.0440445111489221	0	0.00156086083401968	0.0312486566754172	0.0162721698263439	0.0505993372565276	0.106492977883106	0.06366144494615	0.0614431923583022	0	0.069613747517443	0	0	0.0103476827448817	0.53	0.00815508211131127	1.08069988077278
TCGA-BC-A69I-01A-11R-A311-07	0.0234497881342638	0	0.00329449311021743	0.177863513683696	0	0.081646817574755	0	0	0	0	0.00505461478430639	0.0669957127987904	0.102582849066017	0.0688854400655577	0.0891171913085079	0.192929130864001	0.0359001872309174	0	0.144492278833158	0	0	0.00778798254581272	0.44	0.0186615991672628	1.07102668677436
TCGA-DD-A4NO-01A-11R-A28V-07	0.00219942930566029	0	0	0.0583069012000879	0	0.297416952358755	0	0.00356864864942743	0.041284786320585	0	0	0.0691526393921508	0.0203660868670515	0.0429299533577836	0.117173900130352	0.209423618408717	0.0375479587359866	0	0.100629125273443	0	0	0	0.57	-0.00117030110632163	1.0906437062034
TCGA-BC-A10W-01A-11R-A131-07	0	0	0	0.0399815397840536	0	0.0966667725668833	0	0.0394044862431994	0.0541613916326004	0	0	0.0353098384997336	0.0350314549425592	0.123267303219301	0.129493499304008	0.256398590607397	0.144021671854515	0	0.0462634513457494	0	0	0	0.36	0.0329589715372912	1.07815867153588
TCGA-LG-A9QC-01A-11R-A37K-07	0.0443277646983808	0	0.000129611596148793	0.0187772323137686	0	0.280411520581949	0	0	0.061851620803181	0	0.00200989679380418	0.0609865753293725	0.026726954538747	0.0621769638569624	0.0555054946152178	0.275580655962573	0.00282419170031648	0	0.108691517209579	0	0	0	0.76	-0.0205775357809417	1.08861021751839
TCGA-DD-A11C-01A-11R-A131-07	0.00021545033731057	0.00892854307425957	0	0.0664692641914441	0	0.351926584891775	0	0	0	0.0367027243333197	0	0.0426913107779333	0.0430564332787392	0	0.0564956398386105	0.317621162210105	0	0.00735693943279368	0.0685359476337093	0	0	0	0.57	-0.00092916583852994	1.09199502608472
TCGA-DD-AACV-01A-11R-A41C-07	0.00436842387043104	0	0	0	0	0.40835977502346	0	0	0	0	0.0999685385559798	0.00667832488410418	0.0264124150279773	0.0165039635292122	0.0543343825889466	0.18988615147081	0	0.00556890012681658	0.187919124922263	0	0	0	0.9	-0.0338113455804772	1.10190646840919
TCGA-CC-5264-01A-01R-A131-07	0.099612680872359	0	0.00910400550801891	0.201094285669992	0	0.116680572447108	0.12124269749664	0.0326446187079338	0.0287498857449824	0	0	0	0.00452268265794448	0.0556623584534278	0.0416837086499845	0.21550347672606	0.00426454194311452	0	0.0607582962540729	0	0	0.00847618886836133	0.27	0.0471101294956608	1.06066843026492
TCGA-DD-AACL-01A-11R-A41C-07	0	0.00775557923518696	0.0400407450271024	0.12994893285095	0	0.032463032978445	0.0342912989287909	0.0407578759415388	0.0361803394318691	0	0	0.0133019923931238	0.0287845515461132	0.37275379195947	0.0675187776076273	0.144135865961128	0.0190111721124303	0	0.0255736400069046	0	0	0.00748240401931877	0.05	0.166774090525692	1.03487388716055
TCGA-DD-A116-01A-11R-A131-07	0.0720008170312438	0	0.0129014779182438	0.0582260347621638	0	0.0639871324498876	0.0261278727255011	0	0.045595184460049	0.0520714380137195	0	0.076860297632037	0.00249674284034242	0.156618724010157	0.0682593906050243	0.222922225122805	0.00469735256953612	0	0.137235309859289	0	0	0	0.16	0.0752252347294811	1.05185638777388
TCGA-CC-A7IG-01A-11R-A33J-07	0	0.0421901321959432	0.0159328619045904	0.0592903971525875	0	0.167383237566731	0	0.00284082301025596	0.0383827386909231	0	0	0.0410063232602591	0.00268877033243551	0.280765361322676	0.0454769350501161	0.272021968657584	0.0157258176705956	0	0.0162946331853026	0	0	0	0.11	0.113919247492728	1.05536018687727
TCGA-DD-AAE9-01A-11R-A41C-07	0.00098057648191111	0	0.00432439168519633	0.158567158568893	0	0.10026977045686	0	0	0.0371400378017455	0	0	0.0734104752984351	0.019280165303878	0.179234745504359	0.0891546715075225	0.236323323699321	0.00416935397691941	0	0.0971453297149594	0	0	0	0.33	0.0359048852227299	1.07795795375495
TCGA-DD-AAVP-01A-11R-A41C-07	0.0692917167074658	0	0.0281746183052457	0.146084302411705	0	0	0.0184027909909557	0.0565685371470831	0.0110477406653109	0.0939367176825327	0	0.0291845475460684	0.160482208182656	0	0.144692276270089	0.154931343059094	0	0	0.0872032010317928	0	0	0	0.49	0.0147112324430801	1.08182861171486
TCGA-G3-AAV5-01A-11R-A37K-07	0.0805299044669193	0	0.00640546479727837	0.166506302367862	0	0.091783925451112	0	0.0172978826697663	0.0409077546576519	0	0	0.0480449182472517	0.0309662160168009	0.0763127020955293	0.0595150981998719	0.333645979872276	0.00565600039704712	0	0.0424278507606338	0	0	0	0.53	0.00776949289865987	1.08160432399162
TCGA-ZS-A9CF-02A-11R-A38B-07	0.0698835874735517	0	0.00227193123612055	0.0712295909449892	0	0.329072981230036	0	0.00851137498152352	0.0704590714341868	0	0	0.0672481318078478	0.0186375603417152	0.0143953580814059	0.0970554915202764	0.14470563470685	0.0510941514363964	0	0.0554351348051014	0	0	0	0.52	0.00957566752889043	1.09167767907162
TCGA-NI-A8LF-01A-11R-A36F-07	0.150044307058843	0	0.026498654581991	0.120218017287475	0	0.199417652004168	0	0	0.00277426875400188	0.0514923322416796	0	0.0202036828983444	0.0162487434719365	0.0273063983666115	0.0444962817012905	0.174464348615905	0	0.00515318814974219	0.161682124868011	0	0	0	0.74	-0.0184515239330177	1.08754389862637
TCGA-DD-A39Z-01A-11R-A213-07	0.0201667304231025	0	0	0.323601211115896	0	0.301125854264459	0	0	0	0	0	0.0652981029517977	0.0213373684999699	0.00652664924264873	0.0679207319057363	0.122562584435293	0.00942319238770724	0	0.062037574773389	0	0	0	0.77	-0.0217793045642856	1.14178942078471
TCGA-ZS-A9CF-01A-11R-A38B-07	0.0390298942571552	0	0	0.0162783926376193	0	0.45580519164692	0.0102936640495127	0	0	0.0453794529053658	0	0	0.0127263117481822	0.0890335224772685	0.0896459378887856	0.143670096934147	0.0127030992832545	0	0.0854344361717894	0	0	0	0.24	0.0531671694173691	1.07257390609772
TCGA-EP-A12J-11A-11R-A131-07	0.0469147647711205	0	0.0121791328053597	0.181096323430108	0	0.292959515293242	0	0.0250325147837154	0	0	0	0.0303244874756372	0.0289223310233959	0	0.136036748530317	0.200443355196034	0	0.000129600819736475	0.0445433879194756	0	0	0.00141783795185797	0.18	0.069655670881327	1.0748366897702
TCGA-EP-A3RK-01A-11R-A22L-07	0.016717780510353	0	0.0490221151049886	0.173299748629739	0	0.0909674859629332	0.00781182770899587	0.0381365673925675	0.0601071882098742	0	0	0.0888709327594295	0.0204574959259382	0.0985714436929372	0.0697555733008857	0.164558071603712	0.0371062302690129	0	0.0835199993851856	0	0	0.00109753954344738	0.09	0.131044319586512	1.03127552599876
TCGA-FV-A496-01A-11R-A266-07	0	0.026897883494794	0.0474672811611864	0.107058896311773	0	0.291509897708072	0	0	0	0	0	0.00150465367554841	0.097713493811831	0.187615977569692	0.0394563486012133	0	0.0193931806807229	0	0.174400343261157	0	0	0.00698204372400975	0.21	0.0609261015344044	1.0574665917674
TCGA-CC-A3MB-01A-11R-A213-07	0.0605329966362563	0	0.00207224413742317	0.0107809308430663	0	0.266745993918918	0.000234195098657719	0	0.00470818935623995	0.0324696478023561	0	0.0385050120162723	0.00599753394924497	0.00335474236986128	0.0801873424888749	0.315055892877146	0.0071503387692265	0	0.157208265877339	0	0	0.0149966738591176	0.91	-0.0347256168394396	1.09068160577781
TCGA-CC-A7IF-01A-11R-A33J-07	0.0188575447507313	0	0.0128172395155792	0.028252578524722	0	0.130667697544097	0	0	0.0343998599024152	0	0	0.0638743688739706	0.0294315928856761	0.132788644465882	0.134031432012385	0.154859285988894	0.0246493990876876	0	0.235370356447959	0	0	0	0.37	0.0311406726487511	1.0751338046901
TCGA-ZS-A9CD-01A-11R-A37K-07	0.0293135252334249	0	0.00817197592113853	0.00639427951235799	0	0.364501196509291	0.00695014312327706	0	0.0118592738824861	0	0.039364256919114	0	0.0139236450927587	0.140187404943128	0.115660337588327	0.154194240497785	0.00468030917218828	0	0.0739750397378988	0	0	0.0308243718668236	0.18	0.0688217575571662	1.06011446819754
TCGA-G3-A25S-01A-11R-A16W-07	0.00570966707618057	0	0	0.00183638953796737	0	0.155154395977004	0	0	0.00545741244128652	0.15996864871966	0	0.0823339090289759	0.0132530300542181	0.23780407731069	0.0355071646823738	0.218155912802581	0.0125359079744758	0	0.0693462940103208	0	0	0.00293719038426584	0.44	0.0186995793516314	1.09686131463166
TCGA-BC-A217-01A-11R-A155-07	0.00600987678820859	0	0.0127810028125236	0.132306515363401	0	0.275765005215405	0.000116531798743959	0.0282686765149958	0.0442330556302106	0.0283657702117963	0	0.0174543523236786	0	0.135354420646083	0.098604406611944	0.18002972237229	0.00515725542653067	0	0.0355534082841885	0	0	0	0.21	0.0611372779997402	1.07516635413496
TCGA-DD-AAW2-01A-11R-A41C-07	0.0273358063153459	0	0	0	0	0.184583401929097	0	0	0	0.0738173096034017	0	0.0922608298312498	0.0368506840373852	0.0607082520384584	0.137899247261614	0.123496751967387	0.0110550475866563	0	0.249658806612516	0	0	0.0023338628168894	0.55	0.00309201630787951	1.09384550177609
TCGA-DD-A3A8-11A-11R-A22L-07	0.115244043788279	0	0.0950263931118191	0.139171364253678	0	0.0955129252394542	0	0	0.00116274371852927	0.00814291258088348	0.0526912925804826	0.0512417731173008	0.129116772394735	0.0176689838233484	0.0495294407092475	0.211594873784624	0	0	0.0244468756945724	0	0	0.00944960520304568	0.12	0.0865923086134216	1.05111262010797
TCGA-DD-A11A-11A-11R-A131-07	0.0490722076045015	0	0.00762314487356792	0.0825364548607121	0	0.177499152518352	0	0.00212637171769169	0	0.0280742495086894	0	0.0672787322202295	0.142696718639316	0.11119958719265	0.026336411726911	0.272077293741515	0	0	0.0293261487997295	0	0	0.00415352659613443	0.24	0.0513436302081795	1.06494311593815
TCGA-DD-A3A3-01A-11R-A22L-07	0.0351679152036222	0	0.00863698612925054	0.0622434521026809	0	0.31871849266592	0	0	0	0.0165382552209866	0.00586142179524669	0.027917487909832	0.00398455726365815	0.128540033580877	0.0826299568046837	0.198430978291226	0.0496856726807022	0	0.0554064112459053	0	0	0.00623837910540901	0.19	0.0680830123736382	1.05865302861844
TCGA-DD-A39W-11A-11R-A213-07	0.105644411988605	0	0.00928509920721252	0.0261715300069752	0	0.154103976209968	0	0.0125769623136298	0.00474620564932542	0.0523166932848475	0.0012050316055937	0.0749897749202799	0.0895407350389302	0	0.0366599558282709	0.293975331106639	0	0	0.121397087321664	0	0	0.0173872055180587	0.6	-0.00638187702323427	1.07756106795678
TCGA-2Y-A9H8-01A-11R-A39D-07	0	0	0.0241067507381231	0.261363445800974	0	0.0466930648702414	0	0.0858448438916992	0.110637627233237	0	0	0.0771067666557099	0.0190401316133179	0.142825667166957	0.0578471814286205	0.137549646521411	0.0115509765671627	0	0.0254338975125465	0	0	0	0.16	0.0738057394525169	1.07515001059062
TCGA-G3-A7M6-01A-11R-A33R-07	0.0527696667055128	0.01298111444735	0	0.105544536876829	0	0.308735303933548	0	0.00271181465014043	0.0742287230496507	0	0	0.0333999675377023	0.0127150937811774	0.121116920956896	0.0793487953154422	0.148126638806522	0.00867445427909279	0	0.0297149142035109	0	0	0.00993205545662542	0.11	0.116457093508038	1.04769374441417
TCGA-FV-A2QQ-01A-11R-A22L-07	0.0757506015358422	0	0.00511587598696444	0.185090327165957	0	0.156182776648333	0.00356229821355615	0.0233215178106101	0.0503294308692653	0.000913173374174128	0	0.0366666032036522	0.0117493258617935	0.0693992974623679	0.112253805443742	0.196624093433316	0.0415456639300343	0	0.0314952090603916	0	0	0	0.44	0.0184153670564794	1.0832696396955
TCGA-ZP-A9D4-01A-11R-A37K-07	0.0502712521380166	0	0	0	0	0.159177368375647	0	0	0.0301252703074614	0.0190676363336063	0.0181069726538041	0	0.0571396099243718	0.0419778034354539	0.179496803842584	0.183698833924808	0.0169819746048711	0	0.229161056765978	0	0	0.0147954176933976	0.39	0.0281589146649697	1.08076227551821
TCGA-LG-A9QD-01A-11R-A38B-07	0.11620199337049	0	0.00241572381584051	0.0897371327314593	0	0.20596653879698	0	0	0.00789991459336223	0.0472878936768546	0	0.112648913229863	0	0	0.13319941953664	0.163189827482801	0	0	0.112456191708215	0	0	0.00899645105749365	0.77	-0.0214338010694303	1.11030099265544
TCGA-RC-A6M4-01A-11R-A32O-07	0	0	0.00408682403794096	0.00826682282060485	0.0465686424836275	0	0	0	0.00888396276331741	0	0	0.0596116532733683	0.0201973566736966	0.0984401107293197	0.101665216310296	0.321848941180913	0.0209764303505935	0	0.308898999507915	0	0.000555039868407178	0	0.44	0.0181164989450499	1.09802367495265
TCGA-ED-A7XP-01A-11R-A352-07	0.0612355579767416	0	0.00568385836166037	0.0955600746592743	0	0.131258597628965	0	0	0.0516095071490563	0	0	0.0798421349045395	0.0042082948923037	0.12723560157999	0.0899434200393214	0.23801973419357	0.0396112106414329	0	0.0741810846179075	0	0	0.00161092335523752	0.24	0.0514708975474902	1.06334203757517
TCGA-DD-A1EC-11A-11R-A131-07	0.156345683912492	0	0.0361171426650424	0.0734876039572497	0	0.0877546238340603	0	0.0130979762887256	0.000636526542709961	0	0	0.0538365190638466	0.0631989908615119	0	0.0533684766031472	0.443972655064761	0	0	0.0149155363524208	0	0	0.00326826485403311	0.15	0.0769739003276359	1.06023803459969
TCGA-2Y-A9HA-01A-11R-A39D-07	0.0255462715000899	0	0	0.00972374384384184	0	0.17964511868442	0	0	0.0078441600172412	0.0106918295271055	0	0.0587763649299213	0.0414987748255432	0.274019507805265	0.0441847757343314	0.17337592272706	0	0	0.174693530405181	0	0	0	0.11	0.103393105730723	1.04996353630721
TCGA-DD-AAE2-01A-11R-A41C-07	0.0637258780467811	0	0.00796565239098594	0.256090714975331	0	0.123096545548311	0	0.0418875292010647	0.0252583108311974	0	0	0.051354779352373	0.0114454925453646	0.0305006353700329	0.202233215910003	0.131418882360381	0.0250976196087044	0	0.0299247438594701	0	0	0	0.03	0.189064602357803	1.03268904265527
TCGA-DD-AADF-01A-11R-A41C-07	0	0	0.109566932621418	0.414496163571652	0	0.00781573116163334	0.0992336065834491	0.0622971775925463	0.043965699045549	0	0	0.033284182886675	0.0080893361418511	0.0391732961576347	0.0939807692309216	0.0697557128108876	0	0	0.0183413921957826	0	0	0	0.0600000000000001	0.156724945301323	1.04958052138263
TCGA-DD-AACW-01A-11R-A41C-07	0.0504181534490746	0	0	0.102213537689795	0	0.337095425742907	0	0	0.0332969117246521	0.00101885883691551	0	0.0369294694574917	0.0139607810232854	0.0145200105722715	0.0391162371385041	0.219609960432767	0.0840561250017349	0	0.0677645289306015	0	0	0	0.82	-0.0271949254378966	1.09775805153069
TCGA-MI-A75I-01A-11R-A32O-07	0	0.00175434147384046	0	0.189161659723785	0	0	0	0.000297822604910186	0.0357806253951005	0.0141846720051584	0	0.101632900322568	0.0194318041796395	0.252261000639913	0.0485118014770476	0.19749912486625	0	0	0.118991497951355	0	0.0066019028676224	0.0138908464928094	0.11	0.0997918574662729	1.05824542077992
TCGA-FV-A3I0-01A-11R-A22L-07	0.00258440255441058	0.00238344359375813	0	0.0165647739319352	0	0.187925449564566	0	0.00612994432106695	0.0213439568726539	0	0	0.0962436467234717	0.0167564051545238	0.311389393009467	0	0.227852509632455	0	0.0502828943288573	0.0574284128324972	0	0	0.00311476748033706	0.04	0.169218513878466	1.03357558562552
TCGA-2Y-A9H1-01A-11R-A38B-07	0.0347532010442009	0	0.00815394625785373	0.132777909278638	0	0.181880632927866	0	0.0193049007668531	0.0427446542494142	0	0	0.134784415010577	0.0137466250954387	0.158985879060087	0.0791941718479893	0.0870844223726158	0.00745904051159768	0	0.095442805362627	0	0	0.00368739621424168	0.31	0.0385147480118806	1.08301513715755
TCGA-CC-A8HU-01A-11R-A36F-07	0.0126219258352272	0	0	0.112088709814761	0	0.123660356507151	0	0	0.0515485221005651	0	0.0750056262067326	0.0200828618077358	0.112645659001171	0.132703005577443	0.0533843008205583	0.223352549881393	0.0217365503465731	0	0.056007173572233	0	0	0.00516275852845602	0.41	0.0193021858043554	1.07478725411021
TCGA-DD-AAD2-01A-11R-A41C-07	0.0501811218447724	0	0.00143485834962864	0.0825738898513814	0	0.241377164875102	0.0248365575078147	0.000793344367605345	0.0379221602723008	0	0	0.0164748474274815	0.0111002963236269	0.265009707720339	0.0975490667710498	0.13405585069544	0.00367728490246922	0	0.0330138490909888	0	0	0	0.11	0.0991394058801921	1.05621218622232
TCGA-BC-A10R-01A-11R-A131-07	0	0.0117367394859323	0.00597242034862303	0.0435912747514238	0	0.184843336367707	0	0	0.0472613932567001	0	0	0.0278222277858921	0.111423872363266	0.0223893915994154	0.0986985764079285	0.224267088090143	0.0402021169302068	0	0.1740865664911	0	0	0.00770499612166107	0.77	-0.0215206881875671	1.08235953887566
TCGA-G3-A5SL-01A-11R-A27V-07	0.0536143479516274	0	0	0.0828074296704151	0	0.20965582321393	0.0276165598653159	0	0.0046573707158059	0	0.0218138586084237	0.0126024639778256	0.0129532122509881	0.0343839368885663	0.0928398896530712	0.270655419098213	0.0251139637595145	0	0.14674744871264	0	0	0.00453827563366312	0.51	0.013358180014085	1.07033708917335
TCGA-CC-A1HT-01A-11R-A131-07	0.0197819053000457	0	0.00385629855517131	0.0894647417620198	0	0.178057223923007	0.108145187456774	0.0317601473833327	0.00885470647699789	0	0	0.0593644243852468	0.00980877256188511	0.115397600696646	0.109263009831095	0.1876476001311	0.0169363038812818	0	0.0475045693796144	0	0	0.0141575082757822	0.02	0.237257332608742	0.98832401609464
TCGA-2Y-A9GV-01A-11R-A38B-07	0.0409669271010416	0	0.00268637375486736	0.0885636184884571	0	0.175589493316784	0	0	0.0733204493173355	0	0	0.0410246137528742	0.003533631393732	0.0808603956151301	0.0562494539405006	0.387508014213656	0	0	0.0477408769901285	0	0	0.00195615211549239	0.27	0.0469067757856669	1.0712454205217
TCGA-BC-A10Y-11A-11R-A131-07	0.0451697425040285	0	0.0055796709429612	0.0801133704199388	0	0.115164368233484	0	0.0113067496590467	0.00964570008107462	0.0126469745956936	0	0.0558589479350573	0.07518505948083	0.0943646770405658	0.116788496703705	0.313510411687443	0.0385798947377541	0	0	0.0166610169076086	0	0.00942491907080924	0.21	0.0614254951129519	1.06717536115724
TCGA-ED-A7XO-01A-11R-A352-07	0.0785556176155592	0	0.167089313026697	0.106640786885226	0	0.145331013521893	0	0.0106266022311449	0.0232268127992178	0.00285333081982373	0	0.0699175129332464	0.0163378545548235	0.0225202285628057	0.0533361302457654	0.168323072401342	0.032693871492965	0	0	0.0780245486925274	0	0.0245233042169622	0.01	0.298859899218026	0.965312308676818
TCGA-BC-A10R-11A-11R-A131-07	0.0624583438688748	0	0.00520917645610521	0.114113511420209	0	0.0751011197723019	0	0.0149840255762781	0	0	0	0.051344416028013	0.159625923902901	0	0.0904166484723061	0.408570885418016	0	0	0	0.00861804067215199	0	0.00955790841284343	0.36	0.0331547519538307	1.08037983745973
TCGA-CC-A5UC-01A-11R-A28V-07	0.0516008588252908	0	0.0290944726473485	0.0571919082210525	0	0.0949198656856693	0.0190866017988447	0.0201464089503528	0.0229022537650823	0.0159058005142833	0	0.0381281424527319	0	0.338519516111112	0.0882733849502536	0.128871674607272	0.0422847260734957	0	0.0530743853972106	0	0	0	0.1	0.127773620011926	1.04609156772951
TCGA-BD-A2L6-11A-21R-A213-07	0.0912704360173296	0	0.0217785778378873	0.138197321976032	0	0.313253035896231	0.00354680533354216	0	0.0261510168827515	0	0	0.0202140252102289	0.0315657984946887	0.0544603250946116	0.119161461701137	0.156076235294129	0.0221500819837411	0	0.00217487827768951	0	0	0	0.01	0.27920423224944	0.976138805831715
TCGA-G3-AAV1-01A-11R-A38B-07	0.021886516102563	0	0	0	0	0.149035897108383	0	0	0.0550742420733016	0.0149210757915473	0	0.0479712869163584	0.0167234896747488	0.145122564332808	0.0715244801245514	0.242960811959581	0.180101425757725	0	0.0266090054560634	0	0.0280692047023683	0	0.24	0.0510273752545753	1.06625679479929
TCGA-O8-A75V-01A-11R-A32O-07	0.0407836120129134	0	0.00666365047708036	0.209581558808765	0	0.107421095212224	0.0052765901025301	0	0.0801692947809785	0	0	0.0247448517262311	0.0140791192285634	0.151525877176453	0.0550857797370072	0.222820177377227	0.028211876348939	0	0.0536365170110889	0	0	0	0.27	0.0471360753601399	1.06874319490782
TCGA-DD-A39Z-11A-21R-A213-07	0.0974560151096005	0	0.0767387865619147	0.106634193978905	0	0.143808995325152	0	0.00381054340236015	0.0508588791046893	0.0141575320063974	0.0317524062834069	0.046485939998686	0.0287127666022842	0.0228704936967381	0.0489613018033372	0.313038915734119	0	0	0.0147132303924094	0	0	0	0.59	-0.00521247554563733	1.08816214461307
TCGA-ES-A2HT-11A-11R-A180-07	0.0733300136789935	0	0.0106672561826152	0.104620058799976	0	0.175944555354151	0	0.0404658297178897	0.0152171398102153	0.00269505390369257	0	0.0600921775506143	0.0258097763859142	0.0524567338625413	0.27162946925984	0.0451238189142057	0.00965705998749836	0	0.109606104616152	0	0	0.0026849519757011	0.01	0.284783423295993	0.990832176853704
TCGA-ZP-A9CY-01A-11R-A38B-07	0.102099463553922	0	0.00744007518474263	0.0458020678249294	0	0.105030857495152	0	0	0.0494757034508195	0	0	0.0361753661799885	0.0341378737719293	0.146157881203174	0.141126608937871	0.243787990693543	0.0173702807653051	0	0.0683212496507674	0	0	0.00307458128785603	0.17	0.0721063624284456	1.05988451222936
TCGA-G3-A7M8-01A-11R-A33R-07	0.0768726319108541	0	0.00515959388630179	0.0107043686633989	0	0.0317785953461036	0	0.00115994037633488	0.011826712504593	0.014827391260468	0	0.0425460768990183	0	0.173673083283576	0.017483489318364	0.572776734023016	0	0	0.0280921201659512	0	0	0.0130992623620206	0.33	0.0355900694047636	1.11703490516882
TCGA-DD-AAE0-01A-11R-A41C-07	0	0.0103494404053162	0.0181630750380679	0.0675813765803499	0	0.159577544371238	0.0287813127204174	0.0152170087609967	0.0080490393630546	0	0	0.0475949345230571	0	0.462391261976581	0.0559632767696783	0.0831145262082712	0	0	0.0432172032829723	0	0	0	0.09	0.135325953219052	1.0636556241808
TCGA-ED-A7PY-01A-11R-A33R-07	0.0494557532835842	0	0.0319197657099181	0.152309950171132	0	0.147687761310936	0	0.0331485182671757	0	0	0	0.0789452225328824	0.0139326788832074	0.0774558029648835	0.131567768852428	0.116681432830742	0.0811082330551436	0	0.0857871121379666	0	0	0	0.62	-0.0075539506375004	1.08882143465688
TCGA-EP-A2KC-01A-11R-A213-07	0.0705328979976089	0	0.0128030225205734	0.00608394262284704	0	0.18848797873365	0	0.0338402996607246	0.0341588204017128	0	0	0.0303776281653143	0.0111786513989272	0.147156322625016	0.191147557610193	0.175492536083062	0.0377026453389373	0	0.0610376968414327	0	0	0	0.12	0.0957757486500873	1.0583510004767
TCGA-BC-A10X-01A-11R-A131-07	0.111575862466629	0	0.0126078317985744	0.0699184538798478	0	0.149367231994609	0	0	0	0.0800624959470789	0	0.0130163215047762	0.0689080638950332	0	0.0807560764990155	0.309127110659095	0	0	0.0950973648320906	0	0	0.00956318652325101	0.31	0.0377309093104843	1.0624520960881
TCGA-CC-A7IH-01A-11R-A33J-07	0.0649504873278649	0	0.00206504010374335	0.167380820778773	0	0.0574157100693141	0.00602293103998537	0.0362763383781061	0	0	0	0.0929333671612939	0.014869980387017	0.00157773604999386	0.0623454581806865	0.205494897342608	0	0	0.288667233180614	0	0	0	0.82	-0.0262809207980423	1.10097486330588
TCGA-FV-A495-01A-11R-A266-07	0.0729471292000439	0	0.0240469611518164	0.137949853072766	0	0.256337309297359	0	0.0322862654447681	0.0701573990637178	0.0130337031313541	0	0.0519964287187045	0.0394404062990047	0.0138706607506679	0.0645151716770389	0.152692654986105	0.00936371366262247	0	0.0613623435440311	0	0	0	0.1	0.123109742008424	1.04385450901013
TCGA-DD-A1EH-01A-11R-A131-07	0.0394915399182342	0	0.00123006787064535	0.0809577646945687	0	0.332391773200387	0	0	0.00492676116554819	0	0	0.0638492902168361	0.0146333747059942	0.0983480696310397	0.101530197741986	0.178619248683461	0.0118931808514936	0	0.0682647090208903	0	0	0.00386402229891523	0.22	0.0582204929084282	1.06809157948288
TCGA-DD-AAEH-01A-11R-A41C-07	0.0377309479815116	0	0.00351529009503896	0.550558548204535	0	0	0	0.0304323066194778	0.0421004969321729	0.0373480120978598	0	0.0961734443353025	0.00724298436401848	0.00743362849328009	0.0529456996358941	0.0506101572277926	0.0138682591986468	0	0.0620824294237854	0	0	0.00795779539068412	0.11	0.108048812605909	1.11093240861596
TCGA-DD-AAEE-01A-11R-A41C-07	0.0441204766923021	0	0	0	0	0.139869982686313	0.02204840945826	0	0.00502247803743011	0.0540911142809123	0.0350123596822273	0	0.0127281379481206	0.210210988679503	0.106846090916545	0.130435657945572	0.02081527279058	0	0.218799030882234	0	0	0	0.19	0.0668351428259138	1.05903035468323
TCGA-ZP-A9D0-01A-11R-A37K-07	0.051606868861202	0	0.0176004380552915	0.0930931941539918	0	0.205632015321237	0	0.0168822657504487	0.00279255629868803	0	0	0.0311576118152014	0.0839268208913447	0.00386553766220876	0.0810048927340715	0.250926140904389	0.00787402083901293	0	0.153637636712912	0	0	0	0.83	-0.0282008610076796	1.08378303670858
TCGA-DD-A1EG-01A-11R-A213-07	0.123718514370776	0	0.045668250654638	0.0697201696102188	0	0.121942053630359	0.0101763813284107	0	0.0537723354123243	0	0	0.0523795941348135	0	0.272167159309079	0.102598421021946	0.0908973407697038	0.0073881306998988	0	0.0455060496032639	0	0	0.00406559945456762	0.01	0.265250671879882	0.980016094516949
TCGA-2Y-A9H6-01A-11R-A39D-07	0.044683908776461	0	0	0.0712934412262763	0	0.345170106338318	0	0	0.0786590698618754	0	0	0.0455755522453642	0.0273954831101644	0.0367817066312995	0.028375376620223	0.163023206720239	0.108568333257767	0	0.0504738152120121	0	0	0	0.52	0.0100332626891165	1.08574411965672
TCGA-2Y-A9GW-01A-11R-A38B-07	0.0315377624136455	0	0	0.0205305142107705	0	0.146264926889004	0	0	0.045373643205385	0	0	0.0112040895372694	0.00628422233953327	0.483233782645885	0.0892176907369279	0.0282777514390513	0.104749450589696	0	0.0333261659928325	0	0	0	0.01	0.323949456543553	0.970133376146644
TCGA-DD-A73D-01A-12R-A32O-07	0.0974996062854152	0	0.0071076274071377	0.0491463060122972	0	0.0777904500507917	0	0	0.00171851447398566	0	0.0469586384295679	0.0621290140566133	0.0516917213403349	0.0949314597912392	0.173994305986072	0.166454460246707	0.0291919680677914	0	0.138584732535236	0	0	0.00280119531681095	0.51	0.0135700691658549	1.08647108914716
TCGA-DD-A115-01A-11R-A131-07	0.0269364753037993	0	0.00198187202075353	0.091790725494441	0	0.199122578368907	0	0.032069973481249	0.0749407643981548	0.0246507295573117	0	0.0752999357969848	0	0.115745685599591	0.11154575287199	0.144578848315938	0.0192652129553576	0	0.0820714458355224	0	0	0	0.28	0.0451518623467597	1.07564596412323
TCGA-XR-A8TF-01A-11R-A36F-07	0.00828733331365721	0.000368369120379582	0.00390503352595909	0.184922808874219	0	0.0437276742801274	0	0	0	0	0	0.0748597346794701	0.0399375484261938	0.059102641411162	0.198589617764968	0.150653636318373	0.0337949338629694	0	0.193684979422875	0	0.0053863843682726	0.00277930463137278	0.65	-0.00995975091365789	1.11015925076344
TCGA-DD-A4NI-01A-11R-A27V-07	0.0545024096802522	0	0	0.192923012939074	0	0.197468815461587	0.00261542750842744	0	0.0184245972407981	0	0	0.0834200154966963	0.0370200787845249	0.033953784497008	0.149322416409453	0.103649347182072	0.00550059372075067	0	0.110805274034237	0	0.0103942270451205	0	0.24	0.0529134471015204	1.0806898041546
TCGA-G3-AAV3-01A-11R-A37K-07	0.0618756873225817	0	0.124537599089517	0.295014444606884	0	0	0.0267885864790733	0.0316092736940869	0.0537230456128497	0	0	0.0478321282854439	0	0.172912711649651	0.0616455636815074	0.0863826311654752	0.00867519757467442	0	0.029003130838255	0	0	0	0.01	0.288932714516946	0.971781558834979
TCGA-UB-A7MA-01A-11R-A33R-07	0.052772474812596	0	0.0074849350583348	0.114253410340252	0	0.287879980280147	0	0.0155960948821367	0.0289893735382337	0	0	0.0903395561776371	0.0200924682690236	0.0348065914011081	0.0706595884058212	0.112894451122047	0.111733332932319	0	0.0383946812437767	0	0	0.0141030615365675	0.69	-0.0127755699903309	1.09675021038931
TCGA-UB-A7MF-01A-11R-A33J-07	0.176327364172995	0	0.0271519836345158	0.226266461533998	0	0.109396207089071	0.0221231421745933	0.018057560881782	0.0192063299955871	0.00535111428507063	0	0.0574104760419394	0.0267245544469743	0.0325542872209488	0.143920604463306	0.0582305160156925	0.00777648965505459	0	0.0695029083884715	0	0	0	0.01	0.27910252024003	0.979550521586966
TCGA-BC-A112-01A-11R-A131-07	0.0135970640552143	0.0251692301448758	0	0.0416845271635631	0	0.157137404436279	0	0	0.0373772303164037	0	0	0.0869334419750948	0.0701014012971343	0.190614038625168	0.0241359590581007	0.16892537980138	0.00238585295372405	0	0.134638912408524	0	0.0401882987393894	0.00711125902514842	0.59	-0.00507110169726703	1.0818014505887
TCGA-BC-A10U-01A-11R-A131-07	0.00991009924660774	0	0.00358375523448426	0.11462020555698	0	0.107491969363151	0.0410428155370298	0	0.000407469089088706	0.0846903882416908	0	0	0.00313805027442071	0.160320680760197	0.0150416558930074	0.26223903949314	0.00479810215130152	0	0.187724431094838	0	0	0.00499133806406302	0.18	0.0700345322579127	1.05730517131364
TCGA-BC-A5W4-01A-11R-A28V-07	0.0147301819678476	0	0.00193856837044433	0	0	0.34610370393319	0	0	0.0229571041500313	0	0	0.081280799083201	0.0507362592673027	0.0780631866223049	0.100580120754157	0.187747091748588	0	0	0.115862984102934	0	0	0	0.52	0.0104530354379167	1.08200711212572
TCGA-FV-A3I1-01A-11R-A22L-07	0.0119256325879924	0	0	0.0510894267106769	0	0.111215193492394	0.00859548215272006	0.00968939310554184	0.108903651171912	0	0	0.0361745330848328	0.0181483343240419	0.307871745149933	0.121253807527725	0.0991431006337124	0.0363274673258516	0	0.0708437014883694	0	0.00390027486540626	0.00491825637888987	0.03	0.190513278548058	1.01863903855823
TCGA-CC-A123-01A-11R-A131-07	0.00251549880262797	0.00440390357256289	0.00178077360486668	0.0450746964676251	0	0.362634147270487	0	0	0.0226900671269036	0	0	0.0645437081792672	0.0255761586842864	0.191101102245595	0.0202716551109323	0.219618836575866	0.0211035110202292	0	0.0186859413387508	0	0	0	0.4	0.0273305571415415	1.0900854430584
TCGA-WQ-A9G7-01A-11R-A37K-07	0	0.0260653887163725	0.0384241244424322	0.0785472131262328	0	0.137034773622047	0	0.0592452088699665	0.0217182043687732	0	0	0.0750105513447398	0.0316937707420682	0.253888890397023	0.0624492851707266	0.169586334035385	0.00870988232038541	0	0.0341277307885708	0	0	0.00349864205527772	0.12	0.0888857319322324	1.05566381554824
TCGA-ED-A66X-01A-11R-A311-07	0.10756864207324	0	0.0521107595964077	0.0441698981705311	0	0.121037844212159	0	0	0.0286142411460192	0	0	0.0154177495682218	0	0.21455734042876	0.0307597317445443	0.298558354242904	0.0470894234386976	0	0.0363814772871336	0	0	0.00373453809138228	0.02	0.238711059746129	0.992145134204004
TCGA-DD-A1EK-01A-11R-A213-07	0.00450047612134082	0	0	0.0304647177793051	0	0.214307714136715	0	0	0.0256279873440821	0.0245532722692793	0	0.0239192884182272	0.00540914102053275	0.171268281443542	0.0341391533218066	0.318888758976101	0.00155610972738186	0	0.11029293614312	0	0	0.0350721632985655	0.11	0.0985024936145838	1.05066286005703
TCGA-DD-AADM-01A-11R-A41C-07	0.0612385997247706	0	0.00634090572673093	0.114756139883567	0	0.166882352958337	0	0	0.08468846414567	0	0	0.0681970861918872	0.00830787407579919	0.106872077712805	0.0801713964542461	0.217784405588101	0.0144425487046894	0	0.0703181488333962	0	0	0	0.52	0.0101535808599523	1.08103014695523
TCGA-MR-A8JO-01A-12R-A36F-07	0.0340936736043423	0	0.0026432660342909	0.13038049762839	0	0.251231041775305	0	0.00669168721040664	0.112918876509737	0	0.0108234095296043	0.0246127288179861	0	0.16117712569144	0.099130841656235	0.127384481057901	0.00830091214235912	0	0.0306114583420027	0	0	0	0.03	0.205395705835116	1.01247498017235
TCGA-QA-A7B7-01A-11R-A32O-07	0.0650379254785991	0	0.0103822707813422	0.0630881828818726	0	0.256542146167321	0	0.063909373726572	0.0831570216183812	0.0177496400740124	0	0.126526282378456	0	0	0.0232938876403134	0.147495869013699	0.0159077180492135	0.00382236965429989	0.0637666893735237	0	0	0.0593206231623937	0.73	-0.0161967327726629	1.11136860780217
TCGA-CC-A8HT-01A-11R-A36F-07	0	0.0628069615326332	0.000519289811599948	0.0393147442934813	0	0.121339776303317	0.000651529342287004	0	0.0243997280127662	0.0332278464480283	0	0.0609698443781093	0.00861349570156334	0.229668466104742	0.0948038413163485	0.106987281064526	0.0503921873667104	0	0.142181343770918	0	0	0.0241236645529704	0.1	0.12036936607552	1.03620457365227
TCGA-FV-A4ZP-01A-12R-A266-07	0.00862156243880832	0	0.00204764591688857	0.134207237348876	0	0.0808862787895363	0.0162732739592329	0.0258011055477225	0.0870202733751884	0	0	0.0680008602785491	0.0344671128336471	0.329393350051955	0.0394179537195441	0.15899994281685	0.00218285052762309	0	0.0126805523955784	0	0	0	0.11	0.104843033100061	1.06411827375013
TCGA-DD-A4NJ-01A-11R-A27V-07	0.0554221514445586	0	0.00834559251535048	0.0337599759224461	0	0.235015707127479	0.0159954780068445	0	0.0156350738554296	0	0	0.00635529833509295	0.0296217728557338	0.0655167611408787	0.105077611627367	0.189447551623534	0.182055917625756	0	0.0548097812845075	0	0	0.00294132663502197	0.09	0.131404209970876	1.02566087979512
TCGA-CC-5258-01A-01R-A131-07	0.0104124953787515	0	0	0.0610453339859033	0	0.141747823368439	0.0194992059842528	0	0.0334086541154657	0	0	0.0101674619453208	0.0116987224797883	0.440861611683978	0.0942762787450295	0.108654202995478	0.0193993066631451	0	0.0359458152816904	0	0	0.012883087372758	0.03	0.194673697503966	1.03550875304008
TCGA-DD-A118-11A-11R-A131-07	0.0450665225201741	0	0.00424373412914461	0.028002485900784	0	0.117757498817738	0.0050880395489844	0	0	0.0736937844765554	0.029891213587727	0.00639390706423346	0.203188783632221	0	0.0745476221627912	0.320286878589112	0.00720412686426775	0	0.0390678533880193	0	0	0.0455675493182478	0.31	0.0387302282312838	1.07198107391354
TCGA-EP-A2KB-01A-11R-A180-07	0.0396251663962919	0	0.0118045328430364	0.101810573539911	0	0.267966346138099	0.00533186374659854	0.00585946550739089	0	0.00834663678310675	0	0.056043458939895	0.0342505342138939	0.207887083501137	0.0638922081691475	0.168178474815882	0.00762690057796284	0	0.0146561455676257	0	0	0.00672060926002198	0.55	0.00119357992006659	1.09416141861787
TCGA-G3-A25X-01A-11R-A16W-07	0.00242973773588668	0	0.00192101880301445	0.330670922261775	0	0.0206668914037741	0.0687705838570668	0	0.0413042132840742	0	0	0.0535629202707388	0	0.114070596182977	0.0637144715295548	0.129142208444092	0.0862985783810365	0	0.0521182619473381	0	0	0.0353295958986721	0.04	0.17288479531153	1.0202316806679
TCGA-CC-A5UD-01A-11R-A28V-07	0	0.0244324105476352	0	0.150556701971592	0	0.103938497902185	0	0.0575495300997751	0.0305647372632412	0.0868778143263276	0	0.0516729104448507	0.00423580572194132	0.0285964464151844	0.157932887552822	0.223671543607944	0	0.000210225160562802	0.0797604889859383	0	0	0	0.52	0.0106047596058354	1.10035940265942
TCGA-DD-A119-01A-11R-A131-07	0.0345754582670128	0	0.00372269518076254	0.0754860371125859	0	0.249273427299566	0	0	0.00172420781561985	0	0	0.0544252924433798	0	0.335959378300258	0.0351755559087289	0.156564051901618	0.0166690085494254	0	0.0364248872210421	0	0	0	0.11	0.104440453285864	1.06283841263936
TCGA-FV-A23B-11A-11R-A16W-07	0.0787579632846099	0	0.00647767321923949	0.184230755379023	0	0.288885064566013	0.00510080624041338	0	0	7.9229359018411e-05	0	0.0519925000969025	0.0300651257900095	0.0226043917765906	0.15221268554687	0.136003079653232	0.0145357143279667	0	0.0181799333211562	0	0	0.0108750774389552	0.09	0.131797703626184	1.05161583759068
TCGA-DD-AACB-01A-11R-A41C-07	0.00232093905321242	0	0.00588810126371531	0.430347763709438	0	0	0.0507376367539554	0.0319286143233518	0.077303125582216	0.0364798399660182	0	0.0440816835851096	0.0132408617092469	0.0650613280359843	0.0859361786379205	0.127110294037419	0.00693757189715811	0	0.0226260614452539	0	0	0	0.21	0.0623756232263301	1.09877679835215
TCGA-DD-AAE4-01A-11R-A41C-07	0.0298188485264078	0	0.00701858441261046	0.201875736950377	0	0.212638756588915	0	0	0.0371533593159471	0.0370382503474222	0	0.0605431454373292	0	0.0391281139668347	0.155537381028047	0.134679581799478	0.0135516981759992	0	0.0674460764437296	0	0	0.00357046700690152	0.11	0.110345705299323	1.06349678328991
TCGA-CC-A3M9-01A-11R-A213-07	0	0	0.00561331560671919	0.419895279881145	0	0	0.0526275458714153	0.0203050072256925	0.0257218047299719	0.0419763731068802	0	0.0218871165731801	0.0442616096733267	0.0182806616823436	0.111771964735822	0.21230896523003	0.0211612245288273	0	0.00418913115464657	0	0	0	0	0.53208700766799	0.846583466198811
TCGA-CC-A7IL-01A-11R-A33R-07	0.0215823677907966	0	0.00876251492773486	0.140583097346149	0	0	0.0228238991850388	0.036952516767852	0	0	0.013057432627793	0.0521034149022724	0.0120138511045298	0.341290698455638	0.119181541246888	0.182120639153078	0	0	0.0481784084379214	0	0.00134961805430803	0	0.07	0.143520661963734	1.0501598189939
TCGA-EP-A26S-11A-12R-A16W-07	0.156652857376152	0	0.0267920814148434	0.107509372797779	0	0.0612253879688781	0	0.0232772343931246	0	0.00592443855108781	0	0.0631372541079856	0.128927196764311	0	0.0380286036316373	0.138473177102939	0.0250688958475414	0	0	0.132470727589144	0	0.092512772454577	0.22	0.0598715939380342	1.06421184648672
TCGA-BC-A10Z-01A-11R-A131-07	0.0825461138948201	0	0.00202834770273367	0.00929610032071892	0	0.088557467045806	0	0.0629676863282616	0.0104732996506036	0.0146082389749905	0	0.05985322523099	0	0.0883728107261736	0	0.302876480405325	0	0.207562119492044	0.0543517086314395	0	0	0.0165064015960938	0.67	-0.011270532402026	1.08918114341635
TCGA-UB-AA0U-01A-11R-A38B-07	0.025330917293455	0	0.00556961163674797	0.0593312449349971	0	0.246906597723721	0	0.000656389619725359	0.0171359783614818	0	0	0.0415443579353081	0.0419792417062719	0.0153295861925934	0.141498740864078	0.173675185716423	0.162801191157571	0	0.068240956857626	0	0	0	0.29	0.0430090539977746	1.06587380523045
TCGA-DD-A3A8-01A-11R-A22L-07	0.0200811603976559	0	0	0.0459364048401185	0	0.13397191854396	0	0	0	0	0	0.0630003861766047	0.0527469982680565	0.154479953596936	0.194013866654009	0.0111134410668954	0.0141157761380962	0	0.310540094317668	0	0	0	0.22	0.0595875133980121	1.08744096959162
TCGA-ED-A4XI-01A-11R-A266-07	0.0436857578003706	0	0.0062886830944193	0.148923946024792	0	0.171579793544522	0	0	0.0446448085877117	0.00682954006270506	0	0.0354165607544633	0.0404521553607181	0.0874119963236036	0.120166108105998	0.180949257187415	0.0742311759413825	0	0.0394202172118983	0	0	0	0.29	0.0433655644752925	1.0686099677897
TCGA-HP-A5MZ-01A-21R-A27V-07	0.0503898551810685	0	0.00963040736591948	0.0544028577455113	0	0.262251612466603	0	0.00997036571758132	0.0531131623677767	0	0	0.0556735158210645	0.000937914586322901	0.0825006219354441	0.0836903442243064	0.185690964683433	0.0574475594771947	0	0.0931826802623152	0	0	0.00111813816545901	0.11	0.118353076821604	1.03406695439447
TCGA-DD-AAVU-01A-11R-A41C-07	0.0025422270096363	0	6.25555288298922e-05	0.0133924074426807	0	0.0809663264530605	0	0	0.00845037141934574	0.00579704938301195	0	0.0423783834046261	0	0.504192428238977	0.0222932046597854	0.279403970325478	0.00112871804310152	0	0.0393923580914673	0	0	0	0.05	0.167309671134052	1.08159734868386
TCGA-DD-AAD6-01A-11R-A41C-07	0.00785375347497004	0	0	0	0	0.374301588502267	0	0	0.0404421762945992	0	0	0.0337797369172909	0.0331089073831406	0.205175036520801	0.0391955638238603	0.239369428859624	0.00111256789203276	0	0.025661240331414	0	0	0	0.4	0.0265795794867322	1.08921370961625
TCGA-DD-A4NE-01A-11R-A27V-07	0.0417739468835673	0	0.00015271145293157	0	0	0.194044807538717	0	0.016115115808263	0	0	0	0.0642089331251086	0.085411838634194	0.0556131995430177	0.106504743805905	0.256399775748845	0	0	0.177065364026727	0	0	0.00270956343272415	0.95	-0.0411473093341101	1.09415561148519
TCGA-DD-AADV-01A-11R-A39D-07	0.0886527571940755	0	0.00171732780925477	0.115085127284282	0	0.113105673683027	0	0.0161845492629979	0.0261525175280767	0	0	0.05709531674905	0	0.14331723233294	0.0576397063361733	0.228120138773189	0.0973953571870574	0	0.0537188044963097	0	0	0.00181549136356673	0.28	0.0453601314473655	1.06277711960451
TCGA-DD-AACA-01A-11R-A41C-07	0.0197708743810982	0	0	0.115101666914647	0	0.0500492066611858	0	0	0.000414175404872466	0.000915036251219134	0	0.0548942785802892	0.020927596109824	0.124087935746121	0.157748671606588	0.1781096174762	0.00955852204888427	0	0.268422418819071	0	0	0	0.3	0.0407296439558877	1.08317749821068
TCGA-DD-A3A6-11A-11R-A22L-07	0.205748479867546	0	0.027903411459417	0.0632955175085162	0	0.112617197652454	0.00416007490667792	0.0335073522935853	0	0.0547258353972754	0	0.0434498148566267	0.00344312888318096	0.09658754774688	0.152026003901455	0.0166004550179411	0.00841876688888758	0	0.174607715924275	0	0	0.00290869769528324	0.63	-0.00792192018299859	1.10151197004828
TCGA-BC-A10T-11A-11R-A131-07	0.0832779257633523	0	0	0.0640411920112936	0	0.137090284246684	0	0.0464791772238192	0	0.0807399946233356	0	0.0441268404651702	0.0827026104015027	0.0802002812582528	0.0568073065184363	0.259143400056552	0	0	0.0523974633544774	0	0	0.012993524077123	0.31	0.0388311961734283	1.0648243598898
TCGA-DD-AACX-01A-11R-A41C-07	0.0804417490345895	0	0	0.175310356279047	0	0.049814593475547	0.0248912776751559	0.000963530962417895	0.0415925909680975	0	0	0.0349521792371192	0.0566398027329545	0.034714136748586	0.149504470344674	0.306416696381182	0.00635662790297185	0	0.0363644414380824	0	0.00203754681957562	0	0.37	0.0317695093685603	1.07896306123596
TCGA-DD-AACC-01A-11R-A41C-07	0.0642143781990743	0	0.0314498703218114	0.37563607830521	0	0.0245320403206486	0.0294789099323715	0.0276717169004738	0.0771022623537559	0.0118870378510019	0	0.0687909730718038	0.0160545150414187	0.0532843201712107	0.07490095892326	0.11933020767368	0.0211383858622202	0	0.000668309488112372	0	0	0.00386003558394703	0.03	0.188045148272036	1.02982822904323
TCGA-G3-A5SK-01A-11R-A27V-07	0.0451672712714783	0	0.00483363799167897	0.112143255801435	0	0.269464602775515	0	0.0146385864759486	0.00701217368121222	0.0258360329887917	0.11344221723251	0	0.000397847843913139	0.0568254937074326	0.0822268859931592	0.260678151696965	0	0	0.00733384253996025	0	0	0	0.39	0.0293910575315008	1.08790439921112
TCGA-ZS-A9CE-01A-11R-A37K-07	0.00581981087946286	0	0	0	0.0520928742089878	0.138236984648003	0	0	0	0	0.0311733858227399	0.0680931284318327	0.033448488798134	0.124679099730073	0.110943039019428	0.0704010577257959	0.0191899175349772	0	0.345922213200566	0	0	0	0.37	0.030719967239147	1.08726348574702
TCGA-DD-A73B-01A-12R-A32O-07	0	0	0	0.111526090001477	0	0.108778318515814	0	0	0	0	0.0825388047239104	0.0909122412921978	0.0622345659614502	0.0338876030958885	0.0649565638439725	0.260186039431266	0.000249212243548962	0	0.178732251603862	0	0.000819884952955264	0.00517842433365681	0.99	-0.0479499735888711	1.10987341234396
TCGA-RC-A7SB-01A-21R-A352-07	0.030474723817615	0	0.00350652416474938	0.112394964165138	0	0.136264574997943	0	0.0609122865239079	0.0302130230943896	0.0184561660091283	0	0.0480527453364515	0.00310057666072005	0.144439888080349	0.124700060064778	0.208400094680282	0.0143097996807232	0	0.0647745727238247	0	0	0	0.15	0.0775327242290157	1.0599554983012
TCGA-DD-AADN-01A-11R-A41C-07	0	0.0154867568040026	0.00738121131541633	0.403179999664148	0	0	0.105282584792318	0.0237611673423436	0.0420926246830231	0.00195588325319805	0	0.0365523950785086	0.0166282259818655	0.181859660499902	0.0704389543741483	0.0779374500921962	0.00644027495450226	0	0.011002811164428	0	0	0	0.12	0.0905707917827568	1.0723031599438
TCGA-DD-A39V-11A-11R-A213-07	0.0483628881547075	0	0.00561849659806219	0.150947133047101	0	0.148853595198023	0	0.0157849811066805	0.00393485179415946	0	0.044616888959543	0.0197722336888531	0.112354556329573	0.0085726350003264	0.064386676118781	0.287140196012465	0.000373085144427355	0	0.0600731519673425	0	0	0.029208630879954	0.52	0.0101904446158129	1.07548296426149
TCGA-CC-A5UE-01A-11R-A28V-07	0	0.00798415015364585	0.00399422065710514	0.0901909582772204	0	0.2088184586675	0	0.00022828467236193	0.0471018699301926	0	0	0.0420673746488512	0	0.336007135495544	0.0429482781755291	0.15999476543382	0.025468990737411	0	0.0322829084878251	0	0	0.00291260466299447	0.33	0.0359022315393267	1.09505030263812
TCGA-DD-AACZ-01A-11R-A41C-07	0.00267400679697692	0.0245187049691802	0.00588809854293165	0.125851508620712	0	0.139720243712716	0.0231882100263443	0.0225898302062826	0.0277276721300662	0.0551897255416529	0	0.0333639137047608	0.0258468446451645	0.177662551629238	0.0479774106599911	0.207880719081326	0.0175124785526147	0	0.0624080811800414	0	0	0	0.03	0.189974641083845	1.00889159467477
TCGA-DD-AAVQ-01A-11R-A41C-07	0.0845149087040374	0	0.0489412761986839	0.17926758187941	0	0.119559810890261	0.0135024398204391	0.0845971462895215	0.0603999742101322	0	0	0.0219969655887036	0.0159899160293756	0.181811637196296	0.0609612760040434	0.0551397254434936	0.0218322110591955	0	0.0514851306864079	0	0	0	0.01	0.250290276832932	0.984972369330921
TCGA-BD-A3EP-01A-11R-A22L-07	0.09487414903299	0.0728592475651131	0	0.100095381744574	0	0.199358447297961	0	0.0629059280316942	0.0693585337758075	0	0	0.0542394127184982	0	0.0904715515194911	0.05141598622536	0.0822600956507768	0.070161471275276	0	0.0394377630953281	0	0	0.0125620320671302	0.03	0.207376289400111	1.00316682941309
TCGA-DD-A39V-01A-11R-A213-07	0.00950625832279334	0	0.0036257447119068	0.331258086299737	0	0	0.0601344364013702	0.00203930121021833	0.00821444516182739	0.0271480041056856	0	0.108631319820574	0.0685128406486068	0.0310069710968076	0.105327522453746	0.111245516371192	0.0214738907788891	0	0.111875662616645	0	0	0	0.24	0.0543526456955811	1.08383462731589
TCGA-NI-A4U2-01A-11R-A28V-07	0.0359248464011931	0	0	0	0	0.118856231399525	0	0	0.0170374775433757	0	0.0793979606968104	0	0.0694590315549678	0.3662201328808	0.0822596215102267	0.177220605993538	0.0108947033980363	0	0.0427293886215272	0	0	0	0.1	0.125330270040479	1.0574654156204
TCGA-BC-A216-11A-11R-A155-07	0.23664336250531	0	0.077121996490294	0.0601181717428551	0	0.0947861567868993	0.00686815896142893	0.0156507021562445	0.00618743557499888	0.0748899678826883	0.00764557841248489	0	0.0861459423614788	0	0.0236276716867217	0.271812579217212	0	0	0.0244724988115907	0	0	0.0140297774097939	0.02	0.238790831893589	0.992618233913805
TCGA-DD-A4NF-01A-11R-A27V-07	0.0395401738403072	0	0.0076547542823531	0.128273892136784	0.0298366449277654	0	0	0	0	0.0209096825249842	0	0.0673970773711424	0.0330389122543359	0.00342418809212459	0.0466600112544433	0.506529627748302	0.0119331969059593	0	0.104801838661498	0	0	0	0.73	-0.0153699748594229	1.10082357209938
TCGA-DD-A11A-01A-11R-A131-07	0.0425766410519687	0	0	0.0135530688383281	0	0.153483262802169	0	0.0590161381841415	0.00791551446365516	0	0	0.113214863882325	0.153788186412531	0.220413474754507	0.0283207052941491	0.163514794467052	0	0	0	0.018639044450522	0	0.0255643053986514	0.28	0.0448495306182661	1.07667151462982
TCGA-DD-AAD0-01A-11R-A41C-07	0.0197467664847014	0	0	0	0	0.158141759808721	0	0	0.0144661341099791	0.0380039188871692	0	0.00581492676177478	0	0.33974653446796	0.0894330806744861	0.153476170801081	0.00521152701516749	0	0.169993118696585	0	0.00596606229237499	0	0.11	0.114660511461153	1.0564465540531
TCGA-DD-A3A6-01A-11R-A22L-07	0.0830816051226808	0	0.0309427186452484	0.0730704930294231	0	0.303845487732557	0	0.00710969698606103	0.0493896604680544	0.0784468685964949	0	0.144897159035337	0.00525871169665044	0.034072176988689	0.0122012733768295	0.0902206024273802	0.0016679508249273	0	0.0857955950696667	0	0	0	0.02	0.219353277938754	1.01668776396492
TCGA-DD-A113-11A-12R-A131-07	0.0770620305727378	0	0.0108260375317856	0.104293473752981	0	0.110230337883483	0.000656940583566023	0	0.00087624422581836	0	0.0211835466600209	0.0397379629787043	0.0830282403624374	0.0735284348287861	0.110796007545682	0.17483776930715	0.00337038878125755	0	0.160357984097909	0	0	0.0292146008876811	0.52	0.0115572798034354	1.07128570469888
TCGA-DD-A1EE-11A-11R-A131-07	0.00872387482519389	0.0521507543384217	0.0119126617287652	0.0817519593150692	0	0.153658413493061	0	0.0161416208033942	0.0835582473192178	0.00538376891392489	0	0.0560489139808009	0.0747898727893036	0.0353429161330156	0.12906165749731	0.216110760052379	0	0	0.0714285534955915	0	0	0.00393602531455099	0.22	0.0593099015625384	1.06062228990438
TCGA-DD-A114-01A-11R-A131-07	0.080106070488364	0	0.00352693060046207	0.0825001378470036	0	0.209016539002869	0.0157128201349305	0.0237224087508743	0.0231615850463556	0	0	0.0402447346618274	0.0308468195479267	0.192649314282272	0.13758339954883	0.0626911094774759	0.03003474123495	0	0.0682033893758594	0	0	0	0.03	0.20372258954537	1.00515245835421
TCGA-5C-AAPD-01A-21R-A39D-07	0.00513510771313997	0.00909187891573733	0.0520078822417973	0.221148194367991	0	0.0777589807994425	0.0368943645520794	0.0376211787959863	0.0854270251723255	0	0	0.0179397038369563	0.00403046454129416	0.189282368870466	0.0883574738925941	0.105526949457148	0.0324162678821618	0	0.0240191279547826	0	0	0.0133430310060983	0.11	0.114872280402013	1.04458454288957
TCGA-DD-A1EL-11A-11R-A155-07	0.0629565709633693	0	0.0147166077190817	0.0879501500012903	0	0.139419234126374	0.00671294985194624	0	0.0207691526015275	0.0432718375570394	0.0124917310741336	0.00286538011537481	0.000770917569038115	0.0165240876390778	0.143751436347119	0.35771323672543	0.00410161748001452	0	0.0585837835919364	0	0	0.0274013066372477	0.22	0.0563690914909626	1.06725906003769
TCGA-FV-A2QR-11A-11R-A213-07	0.0868298544851069	0	0.00967817698776564	0.157178368576718	0	0.108024706326489	0	0.010279811460122	5.82676887305772e-05	0.0369625966914136	0	0.0725541010687139	0.0222573587427128	0.146600207054489	0.0934208914163548	0.202987471242177	0.0259965382047086	0	0	0.0235811157356	0	0.00359053431889882	0.08	0.136825237144781	1.03624084937742
TCGA-HP-A5N0-01A-11R-A28V-07	0.0882709031130534	0	0.00425136129998831	0.0306791160060909	0	0.139671799124365	0	0	0	0.0486291322247262	0.00806814315124129	0.0614592072450626	0.0676008238065572	0.0377513273131969	0.128685406727879	0.141980842565775	0.0402687560302061	0	0.202683181391858	0	0	0	0.52	0.00911824864343169	1.07661407437106
TCGA-T1-A6J8-01A-11R-A32O-07	0	0	0.0343024648017149	0.113918989785368	0	0.15900200250669	0	0	0.046332999238169	0	0	0.0275211578856629	0.0160747844954256	0.0291554079586132	0.0613364177006577	0.252229549127982	0.215137271146754	0	0.0445338053570196	0	0	0.000455149995943697	0.27	0.0464414352504525	1.05990875023938
TCGA-XR-A8TC-01A-11R-A36F-07	0	0.0192329361451985	0	0.0147393416899039	0	0.468143840273999	0	0	0	0	0	0.0475048442471425	0.00263949178332816	0.0437994546603877	0.0738086059105545	0.276401380256426	0.00499376133934687	0	0.0487363436937131	0	0	0	0.81	-0.0255106756334594	1.10945483623364
TCGA-DD-A1EI-11A-11R-A131-07	0.0567345864093602	0	0.00316546168731909	0.107686928033007	0	0.266247592206872	0.000179913429787168	0	0.00156896792481738	0.0136832763742693	0	0.0391493280191796	0.0655602274459556	0.0451790594284396	0.0737585278547316	0.258230785673575	0.00280484641510339	0	0.0579140410375728	0	0	0.00813645806000989	0.52	0.00891857280881315	1.07942575746258
TCGA-DD-AACK-01A-11R-A41C-07	0.0182655080699212	0	0.00261359177786671	0.0603870925929439	0	0.295459482999376	0	0.0130226972473045	0.0548916141766199	0	0	0.0638407013152408	0	0.0604234424549661	0.0859248426493074	0.289661228939994	0.0498144281085029	0	0.00569536966795627	0	0	0	0.6	-0.00652814790332056	1.09876735170306
TCGA-BC-A10Z-11A-11R-A131-07	0.0940664601311922	0	0.00959120710601811	0.101244331145499	0	0.0871666642333401	0	0.0424832363556794	0	0.00390894889088801	0	0.0721450959742808	0.0771101835593831	0.252242129219654	0.0491189811755243	0.165248475556555	0	0	0	0.0370202993895028	0	0.00865398726248363	0.23	0.0547349748477668	1.0710736452759
TCGA-MI-A75C-01A-11R-A32O-07	0.0284635284169922	0	0.00569543931373892	0.170986800528341	0	0.229838031865065	0	0.00189966728941216	0.185721811814703	0.0054731261542076	0.00840462792233978	0.00615148413698214	0.00525348282491679	0.110582795961592	0.0742701852823028	0.153479116634256	0	0	0.0109651033334617	0	0	0.00281479852168852	0.53	0.00723146907917047	1.10999707609015
TCGA-DD-AACP-01A-11R-A41C-07	0.0818817129074046	0	0.00284406738470648	0.10879007773833	0	0.216030686025646	0	0.0420259813153059	0.0693546545340279	0	0	0.0568108148820713	0.00398079447621577	0.208240760666659	0.0817765441986303	0.0477044150958748	0.0447889891317257	0	0.0357705016434021	0	0	0	0.4	0.0245834610767866	1.08575106762727
TCGA-DD-AACT-01A-11R-A41C-07	0.0981829638937353	0	0.00386400776258436	0.341871648103313	0	0.0331885461425318	0.0022291916563622	0.0103505377740641	0.0491277742214785	0	0.000842436531210011	0.0490930467087271	0.0337921518266388	0.0632860763121716	0.0870650652411619	0.175405816409032	0.0112338355259382	0	0.0357018462125866	0	0	0.00476505567846481	0.29	0.0431502641715734	1.08027406199117
TCGA-DD-A73E-01A-12R-A32O-07	0.111360043894915	0	0	0.00672292664205101	0	0.102831171409878	0	0	0.00493554750464152	0.0117060777230453	0	0.108939436845618	0.0105292414365068	0.0358916788747414	0.0447184194890539	0.158070887823718	0	0.0224944227730432	0.381800145582787	0	0	0	0.56	-9.84392411700493e-05	1.10251611449191
TCGA-BC-4072-01B-11R-A155-07	0.0119214176377236	0	0.00120853273192569	0.208869645524066	0	0.140398575633131	0.0629329180306014	0.0167371899383497	0.0231478983452083	0.0203504141138237	0	0.0599272567207636	0	0.0694149348402246	0.0855874098909676	0.135809330657914	0.0698737255299975	0	0.0760258497186009	0	0	0.0177949006867022	0.0600000000000001	0.146672946924052	1.02923304839835
TCGA-BC-4073-01B-02R-A131-07	0.0460228240801501	0	0.00639218470704264	0.193757882178296	0	0.0768299989145229	0.0645510380004377	0.0360730850608689	0.0306247877403912	0	0	0.00465782291252343	0	0.21776317172136	0.0545244601421515	0.139947593904971	0.0270160221623842	0	0.0240834721241318	0	0	0.0777556563507685	0.09	0.132057784446148	1.03475167098924
TCGA-XR-A8TG-01A-11R-A36F-07	0.0489546467051338	0	0.00836732402755378	0.0245474561701202	0	0.225895770706312	0	0	0.0304211894509349	0.0202612067387606	0	0.0884167721586717	0.0263109295751807	0.122214270585456	0.141611490113861	0.116663801762556	0.0261756697909844	0	0	0.106447642697625	0	0.0137118295168499	0.49	0.0154322623430084	1.09384346680737
TCGA-RC-A6M6-01A-11R-A32O-07	0.0586647107954817	0	0.00952750927151245	0.0655562915672713	0	0.139324007218459	0	0.0477825624747351	0.12268491412742	0	0	0.0266809923234195	0.0057798829776903	0.294905373901284	0.0671976613720832	0.130730059727073	0.00646553470962558	0	0.024700499533944	0	0	0	0.33	0.0354850754719036	1.08557310089295
TCGA-BC-A69H-01A-11R-A311-07	0.0477347539427491	0	0.00389735361102716	0.0394235617416218	0	0.144511910755529	0	0	0.0845778125146878	0.00577387807739977	0	0.0427640089089137	0	0.424659005562071	0.0467939776039299	0.130583811417978	0.0144589869546394	0	0.0125517098798076	0	0	0.00226922902964669	0.0600000000000001	0.155563346814712	1.05075786436629
TCGA-DD-AAC8-01A-11R-A41C-07	0.00815206197756298	0	0.00705782154843477	0.0061955533632061	0	0.116660617000369	0	0.00674234944601783	0.0134242880627685	0	0	0.0911094845665519	0.0349166559681757	0.181989821045853	0.118834849599847	0.359727419603651	0.0067064558774129	0	0.0258021559000589	0	0	0.0226804660400906	0.11	0.102012679667983	1.06556885127151
TCGA-DD-AADJ-01A-11R-A41C-07	0.0740757019333523	0	0	0.173880261831437	0	0.237006259183169	0.0578815535185248	0	0.0343157732331341	0	0.0204134564846033	0.0292174210598158	0.0597941556102675	0.0177750706559232	0.0567319020290743	0.099529308952096	0.0772970639981839	0	0.0620820715104189	0	0	0	0.79	-0.0239020224947252	1.09495549278217
TCGA-2Y-A9H9-01A-21R-A39D-07	0.0171136296850943	0	0.00612322895272237	0.119082045166387	0	0.185027053806353	0	0	0.0596992626265834	0.0148661523688798	0	0.0817562064705759	0.033838594890911	0.0347497351676525	0.1301370112026	0.202943278675128	0.0258073201364147	0	0.0872772911190484	0	0	0.00157918973165049	0.56	-0.000112722907812574	1.09246476802563
TCGA-ED-A5KG-01A-11R-A27V-07	0.200926145048311	0	0.0449615267788637	0.190410562419722	0	0.170777071380926	0.0208362539917542	0.0405350000984112	0.0680799313571643	0.0295600453047343	0	0.00411943856251208	0	0.0914837145953545	0.0789992852883979	0.0451565324811106	0	0	0.0141544926927389	0	0	0	0	0.410741892778565	0.914379601416613
TCGA-DD-AACO-01A-11R-A41C-07	0.00884160335282792	0.0138191852385833	0.000385449004347017	0.0594104815727885	0	0.148990619011409	0	0.000939044223636769	0	0.112446626824832	0	0.0959116083129844	0	0.0500561596574787	0.0764347793655578	0.20191381887833	0.0383402754388308	0	0.190068114389589	0	0	0.00244223472880519	0.44	0.0185625787463942	1.08261179156874
TCGA-G3-A25Z-01A-11R-A16W-07	0	0.00315047752922218	0	0.0575236488371236	0	0.0890560540791616	0	0	0.00254511318867703	0	0.0666980507622063	0	0.03092769824453	0.187218736578622	0.0741685521416923	0.281431486478616	0.0582527006095759	0	0.13817846760549	0	0	0.0108490139450828	0.12	0.0952201028881535	1.05166861009359
TCGA-FV-A3I1-11A-11R-A22L-07	0.0722139206383242	0	0	0.0230237259764305	0	0.165329930949707	0	0.011049579197855	0.0456057124087493	0.0289799565869604	0.00363155049267324	0.0498786216525976	0.0194920496424474	0.0337323052077053	0.0858562275666176	0.406184289208832	0	0	0.0463481919543452	0	0	0.00867393851675554	0.41	0.0197996327777715	1.07960561191869
TCGA-DD-A4NV-01A-11R-A311-07	0.0111182078844358	0	0.000431180526861257	0.0921542247848572	0	0.255282316954691	0	0.0020328607383912	0.0441898164196553	0	0.0337359851685781	0.0335192633801612	0.0552703662523118	0.0955501485365151	0.0777256340665436	0.219794667868919	0.0173904899487729	0	0.0574532001997191	0	0	0.00435163726958739	0.37	0.0311209875080236	1.07389734804893
TCGA-FV-A2QR-01A-11R-A213-07	0.0496297672208238	0	0.0235263426458399	0.122997573075742	0	0.0729362217331194	0.030595082341293	0.0106804211239075	0.0267207533239097	0	0	0.0318354171272334	0	0.261502492426086	0.0861782779858289	0.190321407853022	0.0129530028112155	0	0.0544934130604993	0	0	0.0256298272714802	0.11	0.112343407930708	1.0457716502905
TCGA-G3-AAV7-01A-11R-A38B-07	0	0.0311778995313804	0	0.0167885842068981	0	0.127434645984909	0	0.0205562198728588	0.0215344711262336	0	0.00431502359567089	0	0	0.598779378535859	0.0346109050895473	0.109124682460004	0.000900451035724801	0	0.0347777385609147	0	0	0	0.02	0.212567450163501	1.0583155795436
TCGA-2Y-A9H4-01A-11R-A38B-07	0.016611328075258	0.00880841156207393	0	0.124744743934447	0	0.168914069092898	0	0	0.0827623307363096	0	0	0.0764153007448365	0.00166531829938841	0	0.060804691723796	0.222371499087022	0.164561530188588	0	0.0723407765553826	0	0	0	0.55	0.00260794750569443	1.08109253406072
TCGA-3K-AAZ8-01A-12R-A39D-07	0.0777968294810472	0	0.0036206731524428	0.203046715517634	0	0.351934566113786	0	0	0.00798557301300831	0	0	0.0772645019273009	0.0184401703016068	0.0914430651483206	0.0769711805141012	0.0793285042416594	0	0	0.0117802895680438	0	0	0.000387931021048784	0.41	0.0194539794405694	1.11267984928994
TCGA-CC-5261-01A-01R-A131-07	0.185396569405663	0	0.0360709199979719	0.0840875864093499	0	0.176498069341554	0	0.0208487754238543	0.0657802814545153	0.00493098342385868	0	0.049628824805418	0	0.0487776052820855	0.0535723829497201	0.0794383219747706	0.120170852444897	0	0.0663344963148434	0	0	0.00846433077149834	0.01	0.306404665583851	0.957364313659261
TCGA-ZP-A9D2-01A-11R-A38B-07	0.163915394678677	0	0.0680153820602868	0.0609155674608643	0	0.161127423709647	0.003915853341187	0.0142330032997097	0	0	0	0.0205488733561637	0	0.146761311814984	0.104997895371025	0.183548812049559	0	0	0.0548799405506327	0	0	0.0171405423072639	0.01	0.286116324222489	0.968153721205728
TCGA-BD-A3EP-11A-12R-A22L-07	0.0598214050074404	0	0	0.0566718109500851	0	0.214106471067981	0	0.00134771850841129	0.0394003179429716	0.0201282634148234	0	0.0930846216550429	0.0547143339430397	0.0529264788449447	0.086170781487712	0.206205894090371	0.0531432052475631	0	0	0.0443964275112047	0	0.0178822703284086	0.25	0.0499707111428668	1.06690361473918
TCGA-2Y-A9H5-01A-11R-A38B-07	0.0240326864600538	0.00903294422657536	0.0194514778601205	0.0968464946224479	0	0.263173698964227	0	0.0800175942201322	0.0562601052078825	0	0	0.0519207094341097	0.00905373210898265	0.0660204569158213	0.0866202839905952	0.108588291645496	0.0793844258870661	0	0.0495970984564897	0	0	0	0.51	0.0132649454076168	1.08741418187039
TCGA-G3-A25T-01A-11R-A16W-07	0.0355390789553137	0	0.00436134011001129	0.0436973635879496	0	0.187435849141076	0	0.00465848845681701	0.0241513004980203	0.00132877535147308	0	0.0931746245333828	0	0.409305671390165	0.0138696613678183	0.133234359289892	0	0	0.045354073877797	0	0	0.00388941344028429	0.01	0.290434948374027	0.981486669136964
TCGA-DD-AAEA-01A-11R-A41C-07	0.0295745003553167	0	0.000576339821819396	0.230359827623636	0	0.131767351339124	0.0307356008333929	0.0162351058026543	0.0192224450139192	0.0245676567661735	0	0.0540718482513463	0	0.140567814591565	0.156043152973298	0.0645408522599197	0.00919970172208901	0	0.0909441186203514	0	0	0.00159368402539494	0.11	0.113252385370576	1.05797070056939
TCGA-RG-A7D4-01A-12R-A33R-07	0.0512569570757364	0	0.0548630494316078	0.271579963760553	0	0.019827588371752	0.0164931795966472	0.0806108237801443	0.0698297810815783	0.017533597880028	0	0.0941384698674026	0.00197796926175372	0.183257286460368	0.0719106350098373	0.0344245933264657	0.00222746002593336	0	0.0276903018149795	0	0	0.00237834325521328	0.0600000000000001	0.157402556175422	1.04028183762071
TCGA-DD-AACD-01A-11R-A41C-07	0.00700652712889796	0.00273442582086533	0.00111859308155697	0.0790927079895906	0	0.128629242532766	0	0	0	0.045527965324069	0	0.122901099917615	0.00888863373269081	0.0864815061878324	0.110623647634211	0.229858072251996	0.00591900736177833	0	0.157954700749111	0	0	0.0132638702870202	0.3	0.0404271217811817	1.07825321013744
TCGA-DD-A11C-11A-11R-A131-07	0.0792615178605208	0	0.0184238771243937	0.142830970756601	0	0.158783796781886	0	0	0	0.000639386970781522	0.0549253761408177	0.011124827705758	0.0620556617462582	0.00675643796934121	0.0228547624941076	0.39883531689387	0	0	0.0377047957768711	0	0	0.005803271778793	0.41	0.0205665025701579	1.07638213968643
TCGA-DD-AAD8-01A-11R-A41C-07	0.0154353514778897	0	0	0	0	0.257199266280129	0.00290760910517965	0	0.0214750760534199	0.108031759101368	0	0.0597733665330934	0	0.0101909684356001	0.0746574988137803	0.380773722359595	0	0	0.0695553818399446	0	0	0	0.77	-0.0219290846834225	1.10188616020536
TCGA-5R-AAAM-01A-12R-A41C-07	0.13534356912147	0	0.0186075490836546	0.106625682357095	0	0.21608298539896	0	0	0.00389395621791574	0	0	0.0192173981532292	0.0376550475087069	0.0636191590122666	0.135234700272665	0.222555609999961	0.0146499302084642	0	0.0265144126656129	0	0	0	0.12	0.0835914573438524	1.0553432773655
TCGA-EP-A3JL-01A-11R-A213-07	0.0368571920439533	0	0.00306963374185212	0.16828058176253	0	0.0918109567474123	0.0163385530750593	0.0357099562543471	0.0351655112750365	0	0	0.0437222681695755	0.023786398535763	0.106039721725307	0.171854563527353	0.180275895031117	0.0226407577574306	0	0.0644480103532637	0	0	0	0.0600000000000001	0.155227102176672	1.03118032728213
TCGA-DD-A73G-01A-22R-A32O-07	0.0235320803587486	0.00282070489702526	0	0.136890073360244	0	0.137826116852576	0	0	0.0722133585706644	0	0	0.0498468473907382	0.0312628727796781	0	0.041706590383655	0.398293182050368	0	0	0.105608173356303	0	0	0	0.54	0.00613170606582342	1.08312157966876
TCGA-G3-AAV4-01A-11R-A38B-07	0.00975974535694723	0	0	0.00174292740376922	0	0.365955464414806	0	0.0131523237768255	0.0215184465909283	0.0469319157110599	0	0.0546172655118495	0.0515567005200054	0.00340367116982144	0.114144883254373	0.152673534581102	0	0	0.164543121708512	0	0	0	0.55	0.00172974623296999	1.09228523269806
TCGA-ED-A459-01A-11R-A266-07	0	0.0111275819801317	0	0.00867985092335463	0	0.130346040706598	0	0.0138223628593465	0.0124823874881176	0	0	0.0682485241467444	0.0465221651431374	0.208814777121264	0.0931876615460145	0.372009782958994	0	0	0	0.0347588651262974	0	0	0.29	0.0421248597036267	1.09549512637636
TCGA-DD-A73C-01A-12R-A33J-07	0.0415693578655022	0	0	0.271976406635523	0	0	0	0.0299748533940488	0.0227690878324362	0	0.0458910464855947	0.0509999820577398	0.0284241109999227	0.0332422183446071	0.0403894920405166	0.325784129877657	0	0	0.108979314466452	0	0	0	0.66	-0.011016844927662	1.09301440143423
TCGA-MR-A520-01A-11R-A266-07	0.0223279097036633	0	0.00799411829970228	0.118514138272169	0	0.228897029042182	0	0	0.0239636306896088	0	0.0651283003298379	0.0108619424938641	0.0052486476063865	0.114452814801265	0.0547695954006128	0.249749552099937	0.0159115845159825	0	0.0821807367447887	0	0	0	0.53	0.00711879074887501	1.08217910167126
TCGA-G3-A7M5-01A-11R-A33R-07	0.0210959395637897	0	0	0.205519156418432	0	0.184329365785909	0	0.00784540743621667	0.00611012033093361	0.0832481505619567	0	0.0374866032089455	0.0305831923746139	0.0988996214658025	0.0366787143748429	0.110695328795616	0.00106452831522051	0	0.176443871367721	0	0	0	0.52	0.00953495637817458	1.09212872597082
TCGA-MI-A75G-01A-11R-A32O-07	0.0678494387311164	0	0	0	0	0.18816531825774	0.00948922057742953	0	0.0139113131467737	0	0.040834409961236	0	0.0342354202618585	0.13128273954098	0.0724854878363906	0.227491209768368	0.00460042446053967	0	0.209655017457567	0	0	0	0.45	0.0170981298304149	1.07034924998638
TCGA-CC-A7IK-01A-12R-A33R-07	0.0296797567553571	0	0.00552924276257629	0.0604682388091433	0.0612789858801064	0	0.0494442622394889	0	0.0101360087056072	0.0213050404086715	0.11163876521117	0.0548421646125319	0.106843752361649	0.0328730325074295	0.129106469373897	0.22724706209141	0.00487849867084667	0	0.0662620295164429	0	0.0284666900936733	0	0.68	-0.0120214443673822	1.09423993591991
TCGA-G3-A5SJ-01A-11R-A27V-07	0.051801664008607	0	0	0.191119636919772	0	0.173754231812204	0.0175868536949572	0.0217693780581513	0.0576327061862734	0	0	0.0109667526747687	0	0.243431814846801	0.0984261897912648	0.049389661436237	0.0504552338634859	0	0	0.00920516542725493	0	0.0244607112802218	0.12	0.087452518771746	1.06522907255813
TCGA-DD-A114-11A-12R-A131-07	0.0701871726278187	0	0.0106080755607616	0.166213819905746	0	0.256444396819127	0	0	0.0382875217457805	0.00927722494466339	0	0.0218048448308737	0.019402682353537	0	0.18369862666844	0.132759060876221	0.0488227318126649	0	0.0331959381633176	0	0	0.00929790369104896	0.05	0.162157687494021	1.03752428926911
TCGA-DD-AADC-01A-11R-A41C-07	0.0584162216910428	0	0.00211075500350595	0.0886427688737885	0	0.192822806327435	0	0.036390759060635	0.0162132413919773	0.00890897008689488	0	0.0608193388020143	0	0.180475220329023	0.136790750776562	0.159293689115324	0.0377214062384574	0	0.021127392497072	0	0.000266679806267791	0	0.17	0.073101928908369	1.06697263997917
TCGA-DD-A3A7-01A-11R-A22L-07	0.0513370975088298	0	0.000197772538986831	0.272695603698525	0	0.197291223665156	0	0	0.00497947192687625	0	0	0.0682218371848672	0.00566964007049697	0.167151211353474	0.0675794317857891	0.0967096670130479	0	0	0.0681670432539508	0	0	0	0.45	0.0174821157068886	1.09845887796293
TCGA-DD-AACE-01A-11R-A41C-07	0.0855298870683595	0	0.00175689600995069	0.150677744575633	0	0.0404431566763067	0	0	0	0.0563905112320647	0	0	0.0325674272216836	0.181094788509456	0.233009875570587	0.0886739479091603	0.0178506765685548	0	0.109959738447048	0	0.00204535021119536	0	0.11	0.108256921825655	1.06693799355751
TCGA-2Y-A9H3-01A-11R-A38B-07	0.0148250840810062	0	0.0331866453712457	0.224664033676151	0	0.16476317198462	0	0.0284300149446037	0.0514288495819749	0	0	0.0518167309325804	0.0167391792959984	0.0434711348596972	0.0748956662697126	0.0918954344969037	0.00466579086012214	0	0.199218263645384	0	0	0	0.12	0.0923504818495402	1.05675681534669
TCGA-DD-A4NB-01A-12R-A266-07	0.0271830106025846	0	0.00798908319091006	0.186722394033298	0	0.340832901660351	0	0	0	0	0	0.0850073811765882	0.0176533828467447	0.0696032604751694	0.0598180921907685	0.163586193908351	0.03616641265561	0	0	0.00543788725962437	0	0	0.28	0.0443858164414828	1.09240106539113
TCGA-G3-A5SI-01A-31R-A27V-07	0	0.00871196803650907	0	0.148142407161048	0	0.182246693540195	0	0.0130955577169035	0	0	0	0.1123838864042	0.184257456158655	0.0320927706881157	0.0305466661429752	0.192323973697435	0	0	0.0848357420239598	0	0.00570195737996769	0.00566092105003644	0.92	-0.0379178411595907	1.1036257067425
TCGA-FV-A3R2-11A-11R-A22L-07	0.0124631760719016	0	0	0.201651518382926	0	0.131895139996998	0	0.0123205053673993	0	0.0388901427294188	0	0.0573919701226764	0.0518316285146726	0.0449578395061264	0.0883760939942227	0.344381549078596	0	0	0.00292367750530921	0.00971719478506014	0	0.0031995639446924	0.3	0.0402441133544893	1.08335492302356
TCGA-DD-AAE6-01A-11R-A41C-07	0.104738816788812	0	0	0	0	0.301679797928541	0	0	0.0151194658131365	0	0	0.0882534851391014	0.143740383610024	0.00765309554647119	0.0656009887216229	0.26826324683538	0	0	0	0	0.00495071961691036	0	0.99	-0.0463669267546955	1.10422953220673
TCGA-DD-AACG-01A-11R-A41C-07	0.0105939264532306	0	0.00500623479688036	0.0780129386813563	0	0.242739065218308	0	0	0.027936034750113	0.0111161867344866	0	0.0301076973882358	0	0.307304463923371	0.0204047494384637	0.206868232392481	0.0210251692917014	0	0.0388853009313721	0	0	0	0.11	0.113091231583346	1.05853181522454
TCGA-5C-A9VG-01A-11R-A37K-07	0.0806588251485775	0	0.0154683717071122	0.0531346647658844	0	0.185863343408338	0	0	0	0	0	0.0450149544064629	0.00514366571502789	0.0834513981644528	0.0573187771513458	0.244280808972009	0.00737557465266629	0	0.222289615908123	0	0	0	0.52	0.0107131129969018	1.07259386402187
TCGA-DD-A1EH-11A-11R-A131-07	0.0948316489595774	0	0.0180505566221949	0.158726094521117	0	0.231669834706084	0	0.0217170200988624	0	0.0255103169388134	0	0.0250202806989486	0.00957508127324661	0.0241619797053842	0.123634631939631	0.239346617775796	0	0	0	0.0195092218851571	0	0.00824671487518738	0.24	0.0527363223891777	1.07577831328957
TCGA-DD-A3A1-11A-11R-A213-07	0.0720186156145121	0	0.140018868019206	0.156386548612371	0	0.0707153765086319	0.0148271701460303	0.010662752103018	0	0.047311194585908	0	0.0144789173610155	0.0543737305624848	0.00464784777480818	0.0408239415903139	0.359755280408245	0	0	0.00803221383214527	0	0	0.00594754288130929	0.11	0.101901739582133	1.05005106494861
TCGA-DD-A1EE-01A-11R-A131-07	0.00656537700999718	0.00170564084386568	0	0	0.0364040377205581	0.184997507098559	0	0.00622065488113237	0.0286283904393587	0	0.0313999372664368	0.0772257162458854	0.0635518376606905	0.111039966963998	0.0351772556395867	0.264224073343359	0.00347765151517239	0	0.125010563121163	0	0.0163075842737932	0.00806380597644269	0.39	0.027922228731271	1.06956907427956
TCGA-BC-A110-01A-11R-A131-07	0.0466069478652866	0	0.0055779746768646	0.0810636132013215	0	0.237818968782934	0.0106910610885496	0.00128049808072287	0.00782853689757526	0	0	0.0292270691632838	0.229714480201628	0.0305132178860466	0.0581246382516227	0.192982160819972	0.00445383519723101	0	0.0573269588727405	0	0	0.0067900390142212	0.16	0.0745751591228021	1.0501751167164
TCGA-GJ-A3OU-01A-31R-A38B-07	0.0480491991488982	0	0.00640559804549216	0.0202577660598605	0	0.153530029823726	0.0109400981313178	0.00576556721130294	0.0332541964100535	0.00428311388897647	0	0	0	0.451194166514407	0.0797127533345102	0.112490873567481	0.0438114974252874	0	0.0303051404386869	0	0	0	0	0.515820467073376	0.856570643278669
TCGA-G3-A25U-01A-11R-A16W-07	0.0925935768725119	0	0	0	0	0.161520880365562	0	0	0.00126331864511107	0.080616594407999	0.0470004481995481	0	0.0773356851170587	0	0.134979823186904	0.225141213022242	0.00290367139708385	0	0.130229886618734	0	0	0.0464149021672456	0.61	-0.00745949982550768	1.08341058043902
TCGA-G3-A3CG-01A-11R-A213-07	0.0429804966527187	0	0	0.123551449621675	0	0.236716438271634	0	0	0.102055920336065	0	0	0.0538209413208674	0.00924272914313772	0.023223579054113	0.175856739177681	0.119832308914998	0.0275213999076482	0	0.0726215413871008	0	0	0.0125764562123605	0.44	0.0181890510799969	1.10152533676267
TCGA-CC-5260-01A-01R-A131-07	0.024859919760193	0	0.00579994977194126	0.151008213999667	0	0.176645411763185	0	0	0.065620527536212	0	0	0.0385020279277889	0.0969634980559937	0.105754543722447	0.0678746745260127	0.151581691681373	0.0680330139047093	0	0.0473565273504771	0	0	0	0.04	0.181648324292998	1.00908047933929
TCGA-CC-A7IJ-01A-11R-A33R-07	0	0.0195009099111841	0.00182337162243785	0.218338671151887	0	0.119095701303931	0.0333505219078168	0.0328851907130626	0	0.128614852859079	0	0.0355000025099004	0	0	0.103210314122392	0.246527108133203	0.0154895492335448	0	0.0429804621530916	0	0	0.00268334437847031	0.1	0.120635467230227	1.05414291827459
TCGA-DD-AADU-01A-11R-A41C-07	0.00359453571188177	0	0.00293421984520003	0.0078962003525248	0	0.00283141639739375	0.0269757361271085	0.0218004435235596	0	0.164249865766254	0	0.119793347965668	0	0.227070664505399	0.0607509031710472	0.237706030756639	0	0	0	0.121793303093818	0.00260333278350755	0	0.21	0.0634677816212834	1.10121785174831
TCGA-DD-AAE1-01A-11R-A41C-07	0.103873687434942	0	0.0102143430876062	0.0603036786500704	0	0.299087425323449	0	0	0.0568623890578413	0.0140957805607483	0	0.0548734977061786	0.00989276241232824	0.0390476226151939	0.083240556277338	0.146334897613408	0.0489775347033455	0	0.073195824557551	0	0	0	0.69	-0.0129913885735048	1.09060202856082
TCGA-2Y-A9HB-01A-11R-A39D-07	0.0357100038691861	0	0.00724782509366218	0.345150964767354	0	0.0795766525355477	0.0137324468797755	0.0144926582976076	0.0722809285733821	0	0	0.0123390191008819	0.00912214286627737	0.0371505195931119	0.143078250275196	0.194381838695089	0.00652301096966678	0	0.0292137384832615	0	0	0	0.31	0.0389054088612281	1.09543666749958
TCGA-BD-A2L6-01A-11R-A213-07	0.0293334754951647	0	0.00346823307403738	0.192277710010678	0	0.266155091913596	0.0108060671433581	0	0.0676666363549047	0	0.0189180195849256	0.0242071476034612	0.0242482777813538	0.0152533775745747	0.134626803891904	0.121637421197538	0.0250256184425857	0	0.0663761199319185	0	0	0	0.69	-0.0132933238745501	1.11416004628877
TCGA-DD-A3A9-01A-11R-A266-07	0.0284516080803626	0	0.00237850079683313	0.136949503101235	0	0.307034290445664	0	0	0.0512908145325772	0.0188495021897502	0	0.0930995747644039	0.00507224757994552	0.0604027677963838	0.061789797680018	0.129362719010212	0.0305642080087756	0	0.0625766804604806	0	0	0.0121777855533589	0.4	0.0267423345622323	1.09361626087931
TCGA-KR-A7K2-01A-12R-A33R-07	0	0.00027062658149948	0.0139179546604036	0.0257712031379537	0	0.505796890450841	0	0	0.069032350128325	0.0626139168654382	0	0.0339587229324639	0	0	0.0571967921275122	0.204869695261243	0	0.0028244255298776	0.023747422324442	0	0	0	0.65	-0.0102264459396798	1.12783464574582
TCGA-CC-A3MC-01A-11R-A22L-07	0.0538846761238328	0	0	0.0135663341243654	0	0.234284999313954	0	0.00237418515392527	0.027795218937019	0.00386500945431381	0	0.0762056283194228	0	0.265645047737281	0.0847948230586528	0.14657718538465	0.0200470512805835	0	0.0620574843082481	0	0	0.0089023568037507	0.12	0.0835339339696447	1.06008398278446
TCGA-DD-A73A-01A-12R-A32O-07	0.00516368828963494	0	0	0.210392980984866	0	0.35889696094925	0	0	0.0124391044912595	0	0	0.070169799130381	0.0227096165218544	0.0570845798192818	0.0508700334401839	0.124101016817327	0.0461001287678853	0	0.0420057146426311	0	0	6.63761454447493e-05	0.49	0.0154594980380562	1.10929111102355
TCGA-DD-AADG-01A-11R-A41C-07	0.0249078098084497	0	0.00609725759893045	0.0732770126941332	0	0.077355444052037	0	0	0.00483543279164577	0.012540617191402	0.0650550805170175	0.0472633977631653	0.0425893962027297	0.134298792973601	0.0881037162404148	0.0436409217733976	0	0	0.380035120393075	0	0	0	0.24	0.0514859829177655	1.08367076022311
TCGA-DD-A4NL-01A-11R-A28V-07	0.0367293626050501	0	0	0.094234542324162	0	0.3070829448746	0.00224371821366917	0	0.000798199675135108	0	0	0.0247430095916684	0.000872458382947689	0.0974196345479307	0.0354539910056559	0.347921746217611	0	0	0.0525003925615695	0	0	0	0.54	0.00467932514481524	1.09088871189252
TCGA-BC-A10Q-01A-11R-A131-07	0.0331649962347717	0	0	0.102766485653939	0	0.149855639093721	0	0.00857411593432998	0.0403612870189944	0	0	0.0736452137140086	0.116499473455216	0.107590255073067	0.0487608190852889	0.262927120867073	0.0227896573579437	0	0.0327295367558199	0	0.00033178170782499	3.61804800241217e-06	0.49	0.0151783080295958	1.07814928535633
TCGA-2Y-A9GU-01A-11R-A38B-07	0.0642322001117585	0	0.0204313886979407	0.169397778306435	0	0.0833719742574466	0	0.0354822162523304	0.0571600026678858	0	0	0.0704523947813606	0.0226703826211312	0.058636900012146	0.0664037921452294	0.275114628949861	0	0	0.0766463411964741	0	0	0	0.73	-0.0154483720937076	1.08842834240531
TCGA-ZP-A9CV-01A-11R-A38B-07	0.0544747584994764	0	0.00696210108928279	0.116228439287376	0	0.351948714212807	0	0	0	0	0	0.0305054231694917	0.0286779237043324	0.00855252835620902	0.152260923189844	0.140935533956092	6.37076066328489e-05	0	0.0862194807149239	0	0	0.0231704662135317	0.37	0.0316658171274742	1.08847025806166
TCGA-DD-A113-01A-11R-A131-07	0.0200808985089892	0	0	0.199889100286336	0	0.141281686873404	0.0001280234184671	0	0.0856189029424643	0	0	0.082720947075406	0.0106780362294543	0.157961418917885	0.0617315753000487	0.130558653603998	0.0276915694222309	0	0.0816591874213161	0	0	0	0.57	-0.000704306594038487	1.09596923884482
TCGA-2Y-A9GT-01A-11R-A38B-07	0.0924655724683861	0	0.00903336400613886	0.361170983680362	0	0.139558771809364	0	0.00763952836021871	0.0268210202739518	0	0	0.111162210838341	0.0311291668141941	0.014535489008043	0.0783732158058496	0.0790598088918136	0	0	0.0481632671684228	0	0	0.000887600874914278	0.07	0.145146957190157	1.06169630147765
TCGA-DD-A39X-01A-11R-A213-07	0.0331912291056447	0	0.00220123437470823	0.0545568534708477	0	0.219578005329076	0	0	0.0330922641369773	0	0	0.0543979440333243	0.00738758546598541	0.253498910914527	0.0510987924514372	0.235099041133499	0.0250914761421846	0	0.0308066634417892	0	0	0	0.4	0.0259755173251614	1.08802798566745
TCGA-DD-A1EG-11A-11R-A213-07	0.0975642200891244	0	0.0278870985655917	0.11081556799749	0	0.0711346057399368	0	0.00484359892571951	0.0302555085991041	0.0142446827928936	0	0.0419856944249774	0.0795759534836185	0.0415570953927425	0.20540798620257	0.234650266479944	0.0218182603558918	0	0	0.011286642014443	0	0.00697281893595225	0.12	0.0837870603553685	1.07017489120024
TCGA-RC-A6M3-01A-11R-A32O-07	0.165973856362013	0	0.0680628755926055	0.136718070177677	0	0.0998633722573379	0.0645851586711955	0.0598356486352212	0.000698747900292357	0	0.0208841251637316	0.0151194197824424	0	0.1398816331929	0.0621215413894892	0.132136368711243	0.0145502171661636	0	0.0195689649976889	0	0	0	0.54	0.00431224523535645	1.08499765594158
TCGA-DD-AACU-01A-11R-A41C-07	0.000672066151937357	0.0131731456661719	0.0127157004707234	0.132830246719412	0	0.267249018656165	0	0	0.058489152713235	0	0	0.0349943500169828	0.00944984532880169	0.102809928232252	0.121514298282807	0.0980823853108427	0.0912213715242089	0	0.0567984909264599	0	0	0	0.27	0.0470641959324163	1.07421892856821
TCGA-BC-A10Q-11A-11R-A131-07	0.0600190814734445	0	0.00375323774360412	0.0505762133998448	0	0.152986956409014	0	0	0	0.0325577652272791	0.0251084602764214	0.021866424015812	0.191353943869854	0.0289202420804797	0.050355430445107	0.330984711113294	0	0	0.0221201644666895	0	0	0.0293973694791566	0.41	0.0205439555554294	1.0775999830696
TCGA-WX-AA47-01A-11R-A39D-07	0.119154147872521	0	0	0	0	0.198588884407165	0	0.0184418010354906	0.0281090649573195	0	0.192208954515408	0	0.0419331124731813	0.326562504903117	0.0270804684677225	0.0170664396380724	0	0.0131773272273989	0.0176772945026029	0	0	0	0.16	0.0751605268973902	1.07089264599114
TCGA-DD-A3A4-01A-11R-A22L-07	0.173200989694531	0	0.00911669110014023	0.000807925941318335	0.0388419612502875	0	0	0	0	0	0.158566929404007	0	0.0438989261423666	0.0210539046032335	0.0550765400837147	0.340731874020566	0	0	0.141180823602677	0	0	0.0175234341571578	0.54	0.0036025157885353	1.08101793132364
TCGA-DD-A73F-01A-11R-A32O-07	0.0101863499153069	0	0.00437190638134707	0.327311305024932	0	0.189751410913803	0.0145915745235171	0.0167672477501676	0.0404947437455461	0	0	0.0678119420016479	0.00527939705428906	0.074607387746056	0.0917100905855419	0.117600013885709	0.00915149823115211	0	0.029543898013196	0	0	0.000821234227787964	0.03	0.196260129054711	1.03102237129513
TCGA-DD-A119-11A-11R-A131-07	0.0414906830855951	0	0.0021274202583924	0.0618251046276297	0	0.144221990940646	0	0	0	0.0130272494102119	0	0.0346315973779503	0.162013855792444	0.0190759175139304	0.057678311953832	0.427946506537783	0	0	0.013623740464984	0	0	0.0223376220366003	0.3	0.0394126322775349	1.07817116360137
TCGA-DD-A4NN-01A-11R-A28V-07	0.00964439168671512	0	0.0163764075591736	0	0	0.138318552532101	0.00257361287838646	0	0.0401467941250828	0	0.0435778390269881	0	0.0202982955877911	0.226664578331613	0.0353312593709096	0.302264460226345	0.0293671078010463	0	0.124041592406923	0	0.00924901873347616	0.00214608973344827	0.3	0.0411105862803013	1.07641247596277
TCGA-DD-AAEI-01A-11R-A41C-07	0.0125034423056242	0	0	0.119717816884412	0	0.143056816040695	0	0	0.0175116919119218	0.0135261604942099	0	0.07428661733991	0.00329913420276687	0.121188886548136	0.115752131476636	0.182778175632416	0.030243796306281	0	0.163534607774278	0	0	0.00260072308271447	0.24	0.0514684257361854	1.06723546809593
TCGA-UB-AA0V-01A-11R-A38B-07	0.0851819721056446	0	0.00788251896594803	0.0990361881000147	0	0.214598814952725	0	0.00387098454711365	0.00263954943188506	0	0	0.0573117140213312	0.00736477304921667	0.0382153546783852	0.113780605403331	0.231426786823953	0.0518056326502252	0	0.0677332244225168	0	0	0.0191518808477092	0.51	0.0124878205297157	1.07658851929563
TCGA-DD-AADO-01A-11R-A41C-07	0.00951652617332179	0	0.00626803116803	0.305142358359238	0	0.0489697094962993	0.0198599682647728	0.0683881724794622	0.0863735128908548	0	0	0.0412221262652105	0.0257604901528484	0.226605395396419	0.0447435245346788	0.083310976706931	0.0115911227631859	0	0.0222480853487479	0	0	0	0.17	0.0729680211756938	1.07828038305418
TCGA-DD-AAVY-01A-11R-A41C-07	0.0134834957750162	0	0	0.00941028496397808	0	0.125085845954105	0	0	0.00198029564705587	0	0	0.112263833991341	0.026753467013303	0.0762707369207098	0.148733731208154	0.152691650903263	0.0166314985519448	0	0.292037940525644	0	0	0.0246572185454855	0.37	0.0314502048342356	1.0885144538457
TCGA-DD-A3A2-11A-11R-A213-07	0.105709544888319	0	0.0518300555083074	0.0536539251442712	0	0.0926483089600172	0	0.0222511008398745	0.00585975713782182	0.0513422174594543	0	0.0565712483180579	0.00303311445081724	0.0437285725624665	0.0438521845720007	0.434253638220312	0	0	0.0288772557712891	0	0	0.00638907616699111	0.31	0.0364736362927216	1.07533540993529
TCGA-FV-A3R3-01A-11R-A22L-07	0.0181907144101681	0	0	0.087146492619987	0	0.350380225853191	0	0	0	0	0	0.0472356025424075	0.00682478243182311	0.0764789890837529	0.025170132393411	0.254537368529851	0.0788048534336617	0	0.0552308387017474	0	0	0	0.53	0.00663547469808635	1.08712697043375
TCGA-DD-A4NS-01A-11R-A311-07	0.079083292009006	0	0.0368406367917128	0.216886273038899	0	0.224919871713814	0	0	0.0321704040513881	0	0	0.0362872310559172	0.0192472927121957	0.103000391482911	0.0749468565109902	0.132390280113073	0.00922843259126221	0	0.0343554233609223	0	0	0.00064361456790871	0.0600000000000001	0.152248640292669	1.03126119121983
TCGA-MI-A75H-01A-11R-A32O-07	0	0	0.00441482555204942	0.23864730317862	0	0.1421996104925	0.0401226192159619	0	0.0328376455028728	0	0.0246032054289565	0.0790640983963435	0.0978716781493791	0.0562518852651041	0.101804062038084	0.104471371714649	0.023062854582598	0	0.0546488404828816	0	0	0	0.12	0.0906057945912083	1.06202060504414
TCGA-UB-A7MC-01A-11R-A33R-07	0	0.00433386416910133	0.0116546211849382	0.0153977608551865	0	0.118063000417358	0	0	0	0	0	0.0869832513999217	0.0796754318647838	0.0700668489917427	0.148244813228546	0.202185247165445	0.0250807932262672	0	0.226507662717278	0	0.011806704779432	0	0.45	0.0171762974611866	1.08429358055197
TCGA-EP-A3RK-11A-11R-A22L-07	0.112463937121351	0	0.0678852347274459	0.0492296777492303	0	0.139065067192727	0	0.0308868371868394	0	0.0101102840025456	0	0.0995765570968527	0.0654666614203599	0.0305840883956469	0.0389385025536801	0.287022034730406	0	0	0	0.0592130829962359	0	0.00955803482667864	0.21	0.0607536254782583	1.06131612879756
TCGA-FV-A4ZQ-01A-11R-A266-07	0.0117351747728131	0	0.0505444160300895	0.443293612286627	0	0	0.0237299795698462	0.0883684095672126	0.0581798235935567	0.0460570507718227	0	0.0291591775298385	0.0428105406687679	0.0136548693446573	0.0834066741955818	0.100592167686539	0.00233121269313438	0	0.00613689128951324	0	0	0	0.09	0.134783854082485	1.06947055547786
TCGA-DD-AAEG-01A-11R-A39D-07	0	0.0587704314255806	0.0101145644014041	0.0255602522602911	0	0.267836254157383	0	0.00674739449872816	0.00155949710374256	0	0	0.128193582504197	0	0.20491921595283	0.114543246668998	0.0865058656847934	0	0	0.0915752212316251	0	0.00367447411042666	0	0.22	0.0602427649438407	1.07201808659353
TCGA-DD-AAD5-01A-11R-A41C-07	0.00219633254930944	0	0	0	0	0.136541124024361	0	0	0.00351200671603829	0	0	0.0369607362190767	0.062214332904209	0.0177165364579096	0.0262773048639638	0.556143940313514	0	0.0137549545972994	0.134946314141774	0	0.00208518121204209	0.00765123600050199	0.11	0.105065766940977	1.05938072570386
TCGA-K7-A5RG-01A-11R-A28V-07	0.0821054348147894	0	0.0698355474728505	0.342910733697831	0	0.0582885089558488	0.069882923686715	0.0547896421036868	0.0538264434544334	0	0	0.0242807332117194	0.0156350971581812	0.0517155691580313	0.0614184430225399	0.0668275428159035	0.00854024855145451	0	0.0378051937647946	0	0	0.00213793813122062	0.02	0.23089992523933	1.00330514273586
TCGA-XR-A8TD-01A-12R-A39D-07	0.0427619432444801	0	0.00237102941165875	0.324792777829413	0	0	0.121906718153556	0.0179776006817885	0	0	0	0.0259226949443175	0	0.212086105405876	0.0859264304321226	0.117012213573157	0.0171212185844421	0	0.0241393691568497	0	0	0.00798189858233868	0.07	0.141036040901709	1.03675116570119
TCGA-DD-AACY-01A-11R-A41C-07	0.0134514549327844	0	0.00721553587583729	0.21850098095661	0	0.281463063115137	0	0.00161908649727845	0	0.038632428798002	0	0.092805162743913	0	0.0518150489230587	0.0631074178598588	0.202141566277537	0.0279699363609664	0	0	0.00127831765901685	0	0	0.74	-0.0184189625564965	1.12798990601357
TCGA-CC-A9FU-01A-11R-A37K-07	0.0183967248313609	0.0233683527111723	0.00520710006874103	0.1267258561706	0	0.188544550735928	0	0.00320492136821816	0.0858632074766936	0	0	0.0840952815110142	0.00780806503356391	0.23507585391894	0.105941668236513	0.0786329462978104	0.010325874063646	0	0.0268095975757983	0	0	0	0.4	0.0266479639417097	1.09352323680633
TCGA-KR-A7K7-01A-11R-A33J-07	0	0.00180569650222855	0.00730998720121592	0.444665783248313	0	0	0.00664104358525342	0.0487492662446168	0.101923861729157	0	0	0.111952364983785	0.0122667341232548	0.0931020835664142	0.0370806462867115	0.113697347461944	0.00501335347529045	0	0.0157918315918159	0	0	0	0.27	0.0465944180769128	1.12153924748005
TCGA-G3-A25Y-01A-11R-A16W-07	0.0677865933472573	0	0.00698671191651113	0.082338690833704	0	0.283223852110778	0.0445009992076231	0.048234211384634	0.020215693164219	0	0	0.00541717624862031	0.0130127099154154	0.0458701279000895	0.109264521537463	0.201190744558233	0.00608967353688213	0	0.065077990511122	0	0	0.000790303827448693	0.17	0.0707494849318291	1.05873127407837
TCGA-K7-AAU7-01A-11R-A38B-07	0.085619578967541	0	0.00809659796209927	0.028968763458917	0	0.161331640650692	0.00292184938380344	0.040269792150607	0.0379061575634321	0	0	0.0388177810132265	0	0.247932685340766	0.0876394262303058	0.133643324675126	0.0574596977974638	0	0.000154209325733374	0	0	0.0692384954802863	0.11	0.101568617109291	1.05161465078555
TCGA-DD-AACA-02B-11R-A41C-07	0.116912650118184	0	0.00821925708551248	0	0	0.100128662322306	0	0.0476874021753518	0.00108063212108607	0	0.0125739107363953	0.0746172764059623	0.123364294988792	0.139222459596333	0.0248388238984826	0.220094205889477	0.0168203167628401	0	0.0925346601828773	0	0	0.0219054477164011	0.27	0.0468618951265063	1.05884682124945
TCGA-BC-A3KF-01A-11R-A213-07	0.0400329822758416	0	0	0	0	0.319066528866539	0	0	0	0.023352664201932	0	0.0175145880021282	0.0158392107610574	0.0372458452359823	0.132352897862992	0.178137288301183	0.0443879136331042	0	0.190855903204051	0	0	0.0012141776551889	0.41	0.0213489140705687	1.07465324662069
TCGA-2Y-A9H2-01A-12R-A38B-07	0.0333802131635261	0	0.000717237802616048	0.0656470208208327	0	0.15203482227517	0	0.0315850129082691	0.0670533971622223	0	0	0.0274164888855135	0.0222305181778406	0.271025711298609	0.10058292185615	0.133907339786268	0.0590985491411653	0	0.0284618721577935	0	0	0.00685889456402433	0.02	0.240140805140589	0.992975643519397
TCGA-DD-AAW3-01A-11R-A41C-07	0.0592716149830986	0	0.00387752422471169	0.0814726767389335	0	0.141301770882444	0.000997032923892406	0	0.0023388527025083	0.0614349297355746	0	0.0104484610210247	0.0584137611503172	0.00799873797680658	0.0174208510559731	0.319301246001025	0	0	0.232044281690188	0	0	0.00367825891350211	0.79	-0.0233706333237797	1.08780623882484
TCGA-ED-A82E-01A-11R-A352-07	0.191163153601637	0	0.0181832173498534	0.0624630209988806	0	0.310088189743909	0	0	0.0832252538858024	0	0	0.0884447748637251	0.0456437177846991	0.0326833865699396	0	0.119739556355198	0	0.0130016000502452	0.0341726586258939	0	0	0.00119147017021577	0	0.372456545237498	0.932578067289035
TCGA-DD-A4NP-01A-11R-A28V-07	0.101038066687614	0	0.00268792305943468	0.110445904794041	0	0.0799389126675577	0	0	0	0	0.0267726385448866	0.0482416847921491	0.0154144493566212	0	0.017292812146311	0.286401340085158	0	0	0.308743934376738	0	0	0.00302233348948987	0.66	-0.0109094269428632	1.09232008587173
TCGA-G3-A6UC-01A-21R-A33J-07	0.019122988641278	0	0	0	0	0.119115053391358	0	0	0.0101485937953203	0.0113504534199315	0	0.105019884472018	0.0451329195931089	0.079051515918574	0.12983796378735	0.145498453216188	0.0173873296713822	0	0.31833484409349	0	0	0	0.53	0.0074336945069987	1.0970161427202
TCGA-DD-AAW1-01A-11R-A41C-07	0.0771009914752662	0	0	0.00724300912585515	0	0.0758733706212844	0	0	0.00847526907332289	0.0258933884822974	0	0.0826818526117448	0.0461403178562924	0.086858870098438	0.142520994255319	0.379915876178367	0	0	0.0587616240178988	0	0	0.00853443620391351	0.39	0.0275007321807679	1.09062609266548
TCGA-DD-A118-01A-11R-A131-07	0.00453133227751891	0.00140773446008184	0.0088453854600192	0	0	0.158801450169055	0	0.0255531314891369	0.0139493075075689	0	0.00875524829432545	0.052895322408186	0.0257797759930942	0.206413886350897	0.0320832186673823	0.24322318241152	0.00818220141525355	0	0.205781911050113	0	0	0.00379691204584777	0.5	0.0140542337007385	1.08309162110814
TCGA-BC-A110-11A-11R-A131-07	0.0208182184098247	0	0.00362585781941333	0.0471838771245071	0	0.187826612366222	0	5.32994576164147e-05	0	0	0.0309442445856058	0.0154098060278426	0.253696373470108	0.0211169798797366	0.0602725237665854	0.30134003697673	0	0	0.0417815981282857	0	0.000613232970593354	0.0153173390169293	0.36	0.0330945278624091	1.07380830740369
TCGA-DD-AADA-01A-11R-A41C-07	0.144442349691811	0	0.00148737163843121	0.199438665961843	0	0.310257339473315	0.0184932288064797	0.0112320485422001	0.0252348674497429	0.00754771594803292	0	0.0243539661731456	0.0045704889712647	0.0470832175591442	0.073296318467937	0.106247984361201	0.00352026559300597	0	0.0227941713624453	0	0	0	0.5	0.0141086866483679	1.10661100149238
TCGA-DD-A116-11A-12R-A26B-07	0.0673514509481472	0	0.0323692949663143	0.160364175979879	0	0.169852989798367	0.0211384164779823	0.0117343773375832	0.033290272710069	0.0825776175850474	0	0	0.00175875599092679	0.000759467780474245	0.138575698200479	0.234028557204415	0.0133493053556979	0	0.0311236653384764	0	0	0.00172595432614132	0.18	0.0682536170215713	1.06839775272589
TCGA-ED-A66Y-01A-11R-A311-07	0.0467545891303608	0.0516705891468279	0	0.0385968158818537	0	0.15030002932785	0.00289376256576289	0.0205944617734072	0.0453255654653738	0	0	0.00840150397009537	0	0.386629315466925	0.0422382411806266	0.168514179407189	0	0	0.038080946683728	0	0	0	0.12	0.0821389168285484	1.07758048724258
TCGA-DD-AAE3-01A-11R-A41C-07	0.0218771679137169	0	0.00110139437916533	0.0623541666820059	0	0.0719989870369346	0.00657195217084609	0.004316236900236	0	0.0222890456379612	0	0.0933573099297818	0.0433078812238622	0.0903000384092634	0.052729584845738	0.519655081626072	0	0	0	0.0101411532444164	0	0	0.41	0.0212884107027218	1.10593824303773
TCGA-G3-AAV6-01A-21R-A37K-07	0.0209920638644095	0	0.0041485959262433	0.118933901378116	0	0.175639767176944	0	0.015446901327273	0.017835450428446	0	0	0.0427818780450312	0	0.441637184079172	0.0304322027719311	0.062499039911529	0.00848630382758676	0	0.0611667112633186	0	0	0	0.29	0.0423212880752048	1.10467135424636
