# Supplementary material for: NTF3 Correlates With Prognosis and Immune Infiltration in Hepatocellular Carcinoma
Source: Front Med (Lausanne). 2021 Dec 6;8:795849. doi: 10.3389/fmed.2021.795849 (PMC8685419; doi:10.3389/fmed.2021.795849)
Supplement: Supplementary file 3 [file Table_3.XLS]

ONTOLOGY	ID	Description	GeneRatio	BgRatio	pvalue	p.adjust	qvalue	geneID	Count
GO:0030198	BP	GO:0030198	extracellular matrix organization	25/90	395/18866	1.65729912342159e-21	1.50384545882014e-18	1.25637486965044e-18	4239/165/7373/1634/11117/10516/2294/3908/2199/83716/633/7148/4016/9509/1292/4629/10319/2022/84168/1805/30008/64094/2200/4060/83700	25
GO:0043062	BP	GO:0043062	extracellular structure organization	25/90	396/18866	1.76300757188762e-21	1.50384545882014e-18	1.25637486965044e-18	4239/165/7373/1634/11117/10516/2294/3908/2199/83716/633/7148/4016/9509/1292/4629/10319/2022/84168/1805/30008/64094/2200/4060/83700	25
GO:0048251	BP	GO:0048251	elastic fiber assembly	6/90	10/18866	2.05775304008094e-12	1.17017556212603e-09	9.77613198691084e-10	4239/11117/10516/7148/4629/30008	6
GO:0030199	BP	GO:0030199	collagen fibril organization	8/90	55/18866	1.97953309704736e-10	8.442708658907e-08	7.05338898263718e-08	165/7373/11117/7148/4016/9509/1805/4060	8
GO:0085029	BP	GO:0085029	extracellular matrix assembly	7/90	44/18866	1.47232745067584e-09	5.02358126170596e-07	4.19690814361071e-07	4239/11117/10516/7148/4629/84168/30008	7
GO:0090287	BP	GO:0090287	regulation of cellular response to growth factor stimulus	13/90	310/18866	2.6206659905781e-09	6.61394923990665e-07	5.5255675145515e-07	1634/11117/147372/8425/4804/168667/2022/54829/7041/64094/2200/7424/93649	13
GO:1901342	BP	GO:1901342	regulation of vasculature development	15/90	444/18866	2.7138127010168e-09	6.61394923990665e-07	5.5255675145515e-07	1634/11117/10516/147372/7058/4804/6915/168667/2022/1893/64094/187/7424/7010/93649	15
GO:0045765	BP	GO:0045765	regulation of angiogenesis	14/90	403/18866	6.80709702094799e-09	1.45161343971716e-06	1.21273807452152e-06	1634/11117/10516/147372/7058/4804/6915/168667/2022/1893/64094/187/7424/7010	14
GO:0044273	BP	GO:0044273	sulfur compound catabolic process	7/90	56/18866	8.50767453925073e-09	1.61267697377353e-06	1.34729723112813e-06	2687/1634/4969/4958/5549/633/4060	7
GO:0006027	BP	GO:0006027	glycosaminoglycan catabolic process	7/90	61/18866	1.56986374303794e-08	2.67818754562273e-06	2.23746895586671e-06	1634/4969/4958/5549/633/55576/4060	7
GO:0006026	BP	GO:0006026	aminoglycan catabolic process	7/90	67/18866	3.05776668530613e-08	4.74231815012024e-06	3.96192927454977e-06	1634/4969/4958/5549/633/55576/4060	7
GO:1904018	BP	GO:1904018	positive regulation of vasculature development	10/90	235/18866	1.77752192461233e-07	2.52704366949053e-05	2.11119709291675e-05	147372/6915/168667/2022/1893/64094/187/7424/7010/93649	10
GO:0042340	BP	GO:0042340	keratan sulfate catabolic process	4/90	12/18866	2.32791568889585e-07	3.05494166558178e-05	2.55222497389877e-05	4969/4958/5549/4060	4
GO:0045766	BP	GO:0045766	positive regulation of angiogenesis	9/90	208/18866	6.60747192771289e-07	8.05167650619871e-05	6.72670450385207e-05	147372/6915/168667/2022/1893/64094/187/7424/7010	9
GO:1903510	BP	GO:1903510	mucopolysaccharide metabolic process	7/90	113/18866	1.13736638120376e-06	0.000129356469755574	0.000108069760010518	1634/4969/4958/5549/633/55576/4060	7
GO:0017015	BP	GO:0017015	regulation of transforming growth factor beta receptor signaling pathway	7/90	127/18866	2.49342719104982e-06	0.000265861674245687	0.000222111869518517	11117/8425/2022/54829/7041/2200/93649	7
GO:1903844	BP	GO:1903844	regulation of cellular response to transforming growth factor beta stimulus	7/90	129/18866	2.76762275092969e-06	0.000277739083122709	0.000232034749520669	11117/8425/2022/54829/7041/2200/93649	7
GO:0002040	BP	GO:0002040	sprouting angiogenesis	8/90	196/18866	4.40251436202759e-06	0.000417260527867726	0.000348596751238909	147372/4804/6915/168667/84870/187/7424/7010	8
GO:0007179	BP	GO:0007179	transforming growth factor beta receptor signaling pathway	8/90	202/18866	5.49884393514725e-06	0.000493738302808484	0.000412489456409383	2615/11117/8425/2022/54829/7041/2200/93649	8
GO:0018146	BP	GO:0018146	keratan sulfate biosynthetic process	4/90	28/18866	9.08316266500618e-06	0.000754401161375754	0.000630258019684563	4969/4958/5549/4060	4
GO:0060840	BP	GO:0060840	artery development	6/90	102/18866	9.28629800052217e-06	0.000754401161375754	0.000630258019684563	9464/2294/4804/4016/2022/93649	6
GO:0030203	BP	GO:0030203	glycosaminoglycan metabolic process	7/90	158/18866	1.05557488506255e-05	0.000818550342689416	0.000683850906399376	1634/4969/4958/5549/633/55576/4060	7
GO:0006024	BP	GO:0006024	glycosaminoglycan biosynthetic process	6/90	108/18866	1.28982559665031e-05	0.000956714116471927	0.000799278653484908	1634/4969/4958/5549/633/4060	6
GO:0042339	BP	GO:0042339	keratan sulfate metabolic process	4/90	33/18866	1.78252888981908e-05	0.00121170235605576	0.00101230640470136	4969/4958/5549/4060	4
GO:0006022	BP	GO:0006022	aminoglycan metabolic process	7/90	172/18866	1.83241328857406e-05	0.00121170235605576	0.00101230640470136	1634/4969/4958/5549/633/55576/4060	7
GO:0006023	BP	GO:0006023	aminoglycan biosynthetic process	6/90	115/18866	1.84667416514945e-05	0.00121170235605576	0.00101230640470136	1634/4969/4958/5549/633/4060	6
GO:0003205	BP	GO:0003205	cardiac chamber development	7/90	174/18866	1.97448253320306e-05	0.00124758044505349	0.00104228044832629	9464/2294/23414/2022/6586/7010/93649	7
GO:0030324	BP	GO:0030324	lung development	7/90	177/18866	2.20455671211206e-05	0.00134320491102256	0.00112216909330817	6943/2294/23414/83716/147372/9509/93649	7
GO:0030323	BP	GO:0030323	respiratory tube development	7/90	181/18866	2.54533282219157e-05	0.00149735786022718	0.00125095486070686	6943/2294/23414/83716/147372/9509/93649	7
GO:0090288	BP	GO:0090288	negative regulation of cellular response to growth factor stimulus	7/90	182/18866	2.63698580512978e-05	0.00149956592785047	0.00125279957198095	1634/11117/4804/168667/54829/7041/2200	7
GO:0071560	BP	GO:0071560	cellular response to transforming growth factor beta stimulus	8/90	252/18866	2.73455017229101e-05	0.00150488470771886	0.00125724310128422	2615/11117/8425/2022/54829/7041/2200/93649	8
GO:0090092	BP	GO:0090092	regulation of transmembrane receptor protein serine/threonine kinase signaling pathway	8/90	254/18866	2.89321031128735e-05	0.00151469194660759	0.00126543647541598	11117/8425/168667/2022/54829/7041/2200/93649	8
GO:0035924	BP	GO:0035924	cellular response to vascular endothelial growth factor stimulus	5/90	75/18866	2.9299433902726e-05	0.00151469194660759	0.00126543647541598	1634/2619/147372/64094/7424	5
GO:0071559	BP	GO:0071559	response to transforming growth factor beta	8/90	258/18866	3.23375670680191e-05	0.00162258498288355	0.00135557479288229	2615/11117/8425/2022/54829/7041/2200/93649	8
GO:0016525	BP	GO:0016525	negative regulation of angiogenesis	7/90	192/18866	3.71269903802043e-05	0.00173260086579506	0.00144748662447493	1634/11117/10516/7058/4804/6915/7010	7
GO:0044272	BP	GO:0044272	sulfur compound biosynthetic process	7/90	192/18866	3.71269903802043e-05	0.00173260086579506	0.00144748662447493	2687/1634/4969/4958/5549/633/4060	7
GO:0003206	BP	GO:0003206	cardiac chamber morphogenesis	6/90	131/18866	3.8592516354169e-05	0.00173260086579506	0.00144748662447493	9464/2294/23414/2022/6586/7010	6
GO:0003231	BP	GO:0003231	cardiac ventricle development	6/90	131/18866	3.8592516354169e-05	0.00173260086579506	0.00144748662447493	9464/2294/23414/2022/6586/93649	6
GO:2000181	BP	GO:2000181	negative regulation of blood vessel morphogenesis	7/90	194/18866	3.96602022939745e-05	0.0017348796182954	0.00144939038882703	1634/11117/10516/7058/4804/6915/7010	7
GO:1901136	BP	GO:1901136	carbohydrate derivative catabolic process	7/90	195/18866	4.09790697346547e-05	0.00174775732418302	0.00146014895844006	1634/4969/4958/5549/633/55576/4060	7
GO:0060841	BP	GO:0060841	venous blood vessel development	3/90	15/18866	4.58264586096369e-05	0.00189367063914375	0.00158205099364512	2294/147372/2022	3
GO:0001935	BP	GO:0001935	endothelial cell proliferation	7/90	199/18866	4.66202619249927e-05	0.00189367063914375	0.00158205099364512	4804/168667/1893/187/6387/7424/7010	7
GO:0001570	BP	GO:0001570	vasculogenesis	5/90	83/18866	4.78340934889392e-05	0.00189778984865419	0.00158549235211808	2294/23414/2022/187/93649	5
GO:0007178	BP	GO:0007178	transmembrane receptor protein serine/threonine kinase signaling pathway	9/90	359/18866	5.38631832911658e-05	0.00202319199101271	0.00169025850301179	2615/11117/8425/168667/2022/54829/7041/2200/93649	9
GO:0031589	BP	GO:0031589	cell-substrate adhesion	9/90	359/18866	5.38631832911658e-05	0.00202319199101271	0.00169025850301179	11117/10516/2294/2199/10319/84168/64094/7010/83700	9
GO:0060541	BP	GO:0060541	respiratory system development	7/90	204/18866	5.45526562641176e-05	0.00202319199101271	0.00169025850301179	6943/2294/23414/83716/147372/9509/93649	7
GO:0048568	BP	GO:0048568	embryonic organ development	10/90	451/18866	5.72240260060893e-05	0.00207711039077422	0.00173530417048701	9464/6943/2294/23414/2202/84870/2022/3214/6886/2200	10
GO:1901343	BP	GO:1901343	negative regulation of vasculature development	7/90	207/18866	5.98207268352606e-05	0.00212612833293655	0.00177625579243296	1634/11117/10516/7058/4804/6915/7010	7
GO:0038084	BP	GO:0038084	vascular endothelial growth factor signaling pathway	4/90	51/18866	0.000101957804345283	0.00354979620842965	0.00296564698353411	1634/147372/64094/7424	4
GO:0036303	BP	GO:0036303	lymph vessel morphogenesis	3/90	20/18866	0.000112850991583311	0.00385047583282258	0.00321684721271166	79987/147372/7424	3
GO:0060216	BP	GO:0060216	definitive hemopoiesis	3/90	21/18866	0.00013120553741063	0.00438895385926538	0.00366671408986569	3214/6886/7010	3
GO:0010594	BP	GO:0010594	regulation of endothelial cell migration	7/90	238/18866	0.000142965681361556	0.00469037408466951	0.00391853304784508	1634/147372/6915/168667/64094/7424/7010	7
GO:0001655	BP	GO:0001655	urogenital system development	8/90	330/18866	0.000179666165442272	0.00578321657065124	0.00483153898726586	1634/6943/2294/168667/3400/2200/7010/93649	8
GO:0001938	BP	GO:0001938	positive regulation of endothelial cell proliferation	5/90	113/18866	0.000206711559989533	0.00641181675167533	0.00535669765025507	1893/187/6387/7424/7010	5
GO:0032963	BP	GO:0032963	collagen metabolic process	5/90	113/18866	0.000206711559989533	0.00641181675167533	0.00535669765025507	4239/11117/7148/9509/2022	5
GO:0001936	BP	GO:0001936	regulation of endothelial cell proliferation	6/90	184/18866	0.000250576745536545	0.00754540207570961	0.00630374184643105	4804/1893/187/6387/7424/7010	6
GO:0001945	BP	GO:0001945	lymph vessel development	3/90	26/18866	0.000252103117418199	0.00754540207570961	0.00630374184643105	79987/147372/7424	3
GO:0061448	BP	GO:0061448	connective tissue development	7/90	262/18866	0.000257551368575093	0.00757556266877773	0.00632893925681807	9464/5745/633/2202/1893/3400/4060	7
GO:0010811	BP	GO:0010811	positive regulation of cell-substrate adhesion	5/90	122/18866	0.000295180265962432	0.00853521243613405	0.00713067047481058	11117/2294/2199/64094/7010	5
GO:0051216	BP	GO:0051216	cartilage development	6/90	197/18866	0.000361226668003928	0.010270878260245	0.00858071769258454	9464/5745/633/2202/1893/4060	6
GO:1900746	BP	GO:1900746	regulation of vascular endothelial growth factor signaling pathway	3/90	30/18866	0.000388275188294886	0.0108589749382144	0.00907203804920235	1634/147372/64094	3
GO:0003208	BP	GO:0003208	cardiac ventricle morphogenesis	4/90	73/18866	0.000409984444812493	0.0112811848846792	0.00942476975001894	9464/2294/23414/2022	4
GO:0090130	BP	GO:0090130	tissue migration	8/90	374/18866	0.000416802166016283	0.0112867380194251	0.00942940906910689	1634/2294/147372/6915/168667/64094/7424/7010	8
GO:0060348	BP	GO:0060348	bone development	6/90	204/18866	0.000434894303673997	0.0113546307781737	0.00948612949567916	633/2022/3214/6886/2200/7010	6
GO:0043542	BP	GO:0043542	endothelial cell migration	7/90	286/18866	0.000436820243198683	0.0113546307781737	0.00948612949567916	1634/147372/6915/168667/64094/7424/7010	7
GO:0090101	BP	GO:0090101	negative regulation of transmembrane receptor protein serine/threonine kinase signaling pathway	5/90	133/18866	0.000439276454489722	0.0113546307781737	0.00948612949567916	11117/168667/54829/7041/2200	5
GO:0048844	BP	GO:0048844	artery morphogenesis	4/90	75/18866	0.000454522173185828	0.0115733556336571	0.00966886131176137	9464/2294/2022/93649	4
GO:1902547	BP	GO:1902547	regulation of cellular response to vascular endothelial growth factor stimulus	3/90	32/18866	0.000471087316955254	0.0117338927817078	0.00980298070366651	1634/147372/64094	3
GO:0060485	BP	GO:0060485	mesenchyme development	7/90	290/18866	0.000474583002308227	0.0117338927817078	0.00980298070366651	9464/6943/2294/147906/23414/2022/7041	7
GO:0072001	BP	GO:0072001	renal system development	7/90	292/18866	0.000494418460791408	0.0120496842015735	0.0100668059535574	1634/6943/2294/168667/2200/7010/93649	7
GO:0010632	BP	GO:0010632	regulation of epithelial cell migration	7/90	301/18866	0.000592031647153964	0.0142254364795023	0.011884519647835	1634/147372/6915/168667/64094/7424/7010	7
GO:0048562	BP	GO:0048562	embryonic organ morphogenesis	7/90	302/18866	0.000603761384473449	0.014305790582107	0.0119516507979101	9464/6943/2294/2202/2022/3214/2200	7
GO:0007517	BP	GO:0007517	muscle organ development	8/90	407/18866	0.000726228261275998	0.0169718549826966	0.0141789915755977	1634/6943/23414/6442/3908/6876/2022/93649	8
GO:0001503	BP	GO:0001503	ossification	8/90	412/18866	0.00078611375693361	0.018123109044983	0.0151407969685364	9464/4958/5745/54829/1893/3400/7424/7010	8
GO:0030512	BP	GO:0030512	negative regulation of transforming growth factor beta receptor signaling pathway	4/90	87/18866	0.00079697599364097	0.0181285472686866	0.0151453402861737	11117/54829/7041/2200	4
GO:1903845	BP	GO:1903845	negative regulation of cellular response to transforming growth factor beta stimulus	4/90	89/18866	0.000867912922860317	0.0194823611368382	0.0162763725422835	11117/54829/7041/2200	4
GO:0001558	BP	GO:0001558	regulation of cell growth	8/90	420/18866	0.000890162080977123	0.0197222923395711	0.0164768210204104	3490/10516/147906/58189/8425/6387/6586/93649	8
GO:0048286	BP	GO:0048286	lung alveolus development	3/90	41/18866	0.000981565172592952	0.0213329847180503	0.0178224602383168	6943/2294/93649	3
GO:0035907	BP	GO:0035907	dorsal aorta development	2/90	10/18866	0.000987869749546291	0.0213329847180503	0.0178224602383168	4804/2022	2
GO:1903053	BP	GO:1903053	regulation of extracellular matrix organization	3/90	44/18866	0.0012069812347459	0.0257388748309564	0.0215033235769205	165/11117/84168	3
GO:0030336	BP	GO:0030336	negative regulation of cell migration	7/90	350/18866	0.00142448870322248	0.0292977351367175	0.0244765430833069	127435/1634/11117/6915/2022/6387/93649	7
GO:0001867	BP	GO:0001867	complement activation, lectin pathway	2/90	12/18866	0.00143990453436036	0.0292977351367175	0.0244765430833069	4239/10584	2
GO:0030208	BP	GO:0030208	dermatan sulfate biosynthetic process	2/90	12/18866	0.00143990453436036	0.0292977351367175	0.0244765430833069	1634/633	2
GO:0050673	BP	GO:0050673	epithelial cell proliferation	8/90	453/18866	0.00144256140180789	0.0292977351367175	0.0244765430833069	58189/4804/168667/1893/187/6387/7424/7010	8
GO:0003007	BP	GO:0003007	heart morphogenesis	6/90	258/18866	0.00147320558254122	0.0295681026331215	0.0247024193035395	9464/2294/23414/2022/6586/7010	6
GO:0002237	BP	GO:0002237	response to molecule of bacterial origin	7/90	356/18866	0.00156966741196734	0.0311378209862358	0.0260138271212213	2687/5739/1634/4016/284297/6915/7056	7
GO:0010712	BP	GO:0010712	regulation of collagen metabolic process	3/90	49/18866	0.00165045465431639	0.0321568053380792	0.0268651289120499	4239/11117/2022	3
GO:0009886	BP	GO:0009886	post-embryonic animal morphogenesis	2/90	13/18866	0.00169643170013313	0.0321568053380792	0.0268651289120499	2202/2200	2
GO:0010642	BP	GO:0010642	negative regulation of platelet-derived growth factor receptor signaling pathway	2/90	13/18866	0.00169643170013313	0.0321568053380792	0.0268651289120499	5739/93649	2
GO:0030205	BP	GO:0030205	dermatan sulfate metabolic process	2/90	13/18866	0.00169643170013313	0.0321568053380792	0.0268651289120499	1634/633	2
GO:0010631	BP	GO:0010631	epithelial cell migration	7/90	365/18866	0.001808825244766	0.0335419116040303	0.028022304135162	1634/147372/6915/168667/64094/7424/7010	7
GO:2000146	BP	GO:2000146	negative regulation of cell motility	7/90	365/18866	0.001808825244766	0.0335419116040303	0.028022304135162	127435/1634/11117/6915/2022/6387/93649	7
GO:0060976	BP	GO:0060976	coronary vasculature development	3/90	51/18866	0.00185277256653066	0.0339874193387237	0.0283944997745615	9464/187/93649	3
GO:0090132	BP	GO:0090132	epithelium migration	7/90	368/18866	0.0018945454309798	0.0341784547823119	0.0285540987075032	1634/147372/6915/168667/64094/7424/7010	7
GO:0007512	BP	GO:0007512	adult heart development	2/90	14/18866	0.0019730389573974	0.0341784547823119	0.0285540987075032	9464/187	2
GO:0030207	BP	GO:0030207	chondroitin sulfate catabolic process	2/90	14/18866	0.0019730389573974	0.0341784547823119	0.0285540987075032	1634/633	2
GO:0050930	BP	GO:0050930	induction of positive chemotaxis	2/90	14/18866	0.0019730389573974	0.0341784547823119	0.0285540987075032	6387/7424	2
GO:1903054	BP	GO:1903054	negative regulation of extracellular matrix organization	2/90	14/18866	0.0019730389573974	0.0341784547823119	0.0285540987075032	11117/84168	2
GO:0006790	BP	GO:0006790	sulfur compound metabolic process	7/90	371/18866	0.00198339215911423	0.0341784547823119	0.0285540987075032	2687/1634/4969/4958/5549/633/4060	7
GO:0045599	BP	GO:0045599	negative regulation of fat cell differentiation	3/90	53/18866	0.00206992149292996	0.0353128606693852	0.0295018284360755	23414/7041/3400	3
GO:0001667	BP	GO:0001667	ameboidal-type cell migration	8/90	481/18866	0.00210006682743231	0.035472415916827	0.0296351275074867	9464/1634/147372/6915/168667/64094/7424/7010	8
GO:0001845	BP	GO:0001845	phagolysosome assembly	2/90	15/18866	0.00226953318798014	0.0365266379122086	0.0305158682872404	5322/8406	2
GO:0001946	BP	GO:0001946	lymphangiogenesis	2/90	15/18866	0.00226953318798014	0.0365266379122086	0.0305158682872404	147372/7424	2
GO:0048569	BP	GO:0048569	post-embryonic animal organ development	2/90	15/18866	0.00226953318798014	0.0365266379122086	0.0305158682872404	2202/2200	2
GO:0050651	BP	GO:0050651	dermatan sulfate proteoglycan biosynthetic process	2/90	15/18866	0.00226953318798014	0.0365266379122086	0.0305158682872404	1634/633	2
GO:1905065	BP	GO:1905065	positive regulation of vascular associated smooth muscle cell differentiation	2/90	15/18866	0.00226953318798014	0.0365266379122086	0.0305158682872404	2022/93649	2
GO:0016049	BP	GO:0016049	cell growth	8/90	490/18866	0.00235535312618409	0.0375535741427108	0.0313738134073119	3490/10516/147906/58189/8425/6387/6586/93649	8
GO:0030282	BP	GO:0030282	bone mineralization	4/90	117/18866	0.00238179604873799	0.0376235561032131	0.0314322792396807	4958/5745/54829/1893	4
GO:0050655	BP	GO:0050655	dermatan sulfate proteoglycan metabolic process	2/90	16/18866	0.00258572262365371	0.0401022072359385	0.0335030472002596	1634/633	2
GO:1901201	BP	GO:1901201	regulation of extracellular matrix assembly	2/90	16/18866	0.00258572262365371	0.0401022072359385	0.0335030472002596	11117/84168	2
GO:0002043	BP	GO:0002043	blood vessel endothelial cell proliferation involved in sprouting angiogenesis	3/90	58/18866	0.00268007673847576	0.0411910893318887	0.0344127444655873	4804/168667/187	3
GO:0050678	BP	GO:0050678	regulation of epithelial cell proliferation	7/90	395/18866	0.00281609348215792	0.0428951382192983	0.0358363775830998	58189/4804/1893/187/6387/7424/7010	7
GO:0040013	BP	GO:0040013	negative regulation of locomotion	7/90	397/18866	0.00289601399719248	0.0437221228248705	0.0365272748225302	127435/1634/11117/6915/2022/6387/93649	7
GO:0035904	BP	GO:0035904	aorta development	3/90	60/18866	0.00295196005895698	0.0441758233384264	0.0369063150491944	4804/4016/2022	3
GO:0051271	BP	GO:0051271	negative regulation of cellular component movement	7/90	400/18866	0.00301915134695947	0.0447884538948944	0.0374181320254748	127435/1634/11117/6915/2022/6387/93649	7
GO:0090303	BP	GO:0090303	positive regulation of wound healing	3/90	61/18866	0.00309402777857095	0.0455035464676039	0.0380155500198282	6915/7056/64094	3
GO:0060393	BP	GO:0060393	regulation of pathway-restricted SMAD protein phosphorylation	3/90	62/18866	0.00324023180663758	0.0472464569412283	0.0394716497182842	11117/168667/2022	3
GO:0048557	BP	GO:0048557	embryonic digestive tract morphogenesis	2/90	18/18866	0.00327642673762738	0.0473693560541721	0.0395743247345893	6943/2294	2
GO:0050679	BP	GO:0050679	positive regulation of epithelial cell proliferation	5/90	211/18866	0.00339820015927461	0.0487170543842226	0.0407002478165221	1893/187/6387/7424/7010	5
GO:0002685	BP	GO:0002685	regulation of leukocyte migration	5/90	212/18866	0.00346740970894934	0.0492950080288964	0.0411830942624334	11117/1893/6387/7424/83700	5
GO:0062023	CC	GO:0062023	collagen-containing extracellular matrix	33/92	427/19559	1.43547761329708e-31	2.0670877631478e-29	1.94922749595077e-29	3490/4239/165/127435/7373/1634/11117/10516/4969/3908/4958/2199/5549/633/7058/8425/2202/7148/4016/284297/9509/1292/8406/10319/1805/54829/30008/7041/1893/64094/2200/6387/4060	33
GO:0005581	CC	GO:0005581	collagen trimer	9/92	87/19559	2.86859027134701e-10	2.06538499536984e-08	1.94762181580928e-08	7373/114898/1634/11117/114905/147372/10584/1292/4060	9
GO:0005604	CC	GO:0005604	basement membrane	7/92	103/19559	5.54870974755008e-07	2.66338067882404e-05	2.51152125415425e-05	3908/7058/4016/10319/30008/64094/2200	7
GO:0043202	CC	GO:0043202	lysosomal lumen	6/92	96/19559	6.05932213524385e-06	0.000218135596868779	0.000205698040906962	1634/4969/4958/5549/633/4060	6
GO:0005796	CC	GO:0005796	Golgi lumen	6/92	103/19559	9.10262513525989e-06	0.000262155603895485	0.000247208135252321	1634/4969/4958/5549/633/4060	6
GO:0005775	CC	GO:0005775	vacuolar lumen	6/92	173/19559	0.000166926758518946	0.00400624220445471	0.00377781611384984	1634/4969/4958/5549/633/4060	6
GO:0042383	CC	GO:0042383	sarcolemma	5/92	135/19559	0.000442156095466913	0.00909578253531934	0.00857716335567394	6442/3908/633/1292/775	5
GO:0001527	CC	GO:0001527	microfibril	2/92	10/19559	0.00096096612210384	0.0172973901978691	0.0163111354936047	4239/2200	2
GO:0005614	CC	GO:0005614	interstitial matrix	2/92	13/19559	0.00165043861980181	0.026407017916829	0.0249013546145536	7373/64094	2
GO:0005201	MF	GO:0005201	extracellular matrix structural constituent	25/87	169/18352	5.39329294206576e-31	1.00315248722423e-28	7.83446764215868e-29	3490/4239/165/127435/7373/1634/11117/10516/4969/3908/2199/5549/633/7058/8425/2202/7148/1292/8406/1805/54829/30008/1893/2200/4060	25
GO:0005539	MF	GO:0005539	glycosaminoglycan binding	14/87	232/18352	4.29577491762716e-12	3.99507067339326e-10	3.12008915069762e-10	1634/5549/83716/633/5322/7058/8425/7148/84870/2022/55576/64094/2200/6586	14
GO:0030021	MF	GO:0030021	extracellular matrix structural constituent conferring compression resistance	7/87	22/18352	6.77235600736172e-12	4.19886072456427e-10	3.27924606672252e-10	127435/1634/4969/5549/633/54829/4060	7
GO:0005518	MF	GO:0005518	collagen binding	9/87	70/18352	4.06477451206293e-11	1.89012014810926e-09	1.47615495438075e-09	165/127435/7373/1634/147372/1292/84168/54829/4060	9
GO:0008201	MF	GO:0008201	heparin binding	9/87	169/18352	1.06656460638569e-07	3.96762033575478e-06	3.09865085644685e-06	5549/83716/5322/7058/7148/84870/64094/2200/6586	9
GO:0097493	MF	GO:0097493	structural molecule activity conferring elasticity	4/87	11/18352	1.51572378250651e-07	4.6987437257702e-06	3.66964705238419e-06	11117/10516/2199/2200	4
GO:0050840	MF	GO:0050840	extracellular matrix binding	6/87	57/18352	2.84916418234833e-07	7.57063625595412e-06	5.91255123554991e-06	1634/2199/633/284297/1893/64094	6
GO:1901681	MF	GO:1901681	sulfur compound binding	9/87	262/18352	4.17232706439334e-06	9.70066042471452e-05	7.57606756429317e-05	5549/83716/5322/7058/7148/84870/64094/2200/6586	9
GO:0005178	MF	GO:0005178	integrin binding	7/87	144/18352	5.47478047156313e-06	0.000113145463078971	8.8364877786633e-05	11117/10516/8425/7148/2200/6387/83700	7
GO:0019838	MF	GO:0019838	growth factor binding	6/87	136/18352	4.57738113622214e-05	0.000851392891337318	0.000664924838735427	3490/2615/8425/4804/2022/7010	6
GO:0050431	MF	GO:0050431	transforming growth factor beta binding	3/87	23/18352	0.000170159255052969	0.00287723831271384	0.0022470791576373	2615/8425/2022	3
GO:0019199	MF	GO:0019199	transmembrane receptor protein kinase activity	4/87	80/18352	0.000566297072901072	0.00877760462996662	0.00685517509301298	8425/2202/2022/7010	4
GO:0004954	MF	GO:0004954	prostanoid receptor activity	2/87	11/18352	0.0011884066778848	0.0170033570835826	0.0132793620686723	5739/6915	2
GO:0005024	MF	GO:0005024	transforming growth factor beta-activated receptor activity	2/87	13/18352	0.00167501786542881	0.0212930774508582	0.0166295681280047	8425/2022	2
GO:0070888	MF	GO:0070888	E-box binding	3/87	50/18352	0.00171718366539179	0.0212930774508582	0.0166295681280047	9464/6943/6886	3
GO:0042826	MF	GO:0042826	histone deacetylase binding	4/87	115/18352	0.00218329758942668	0.024518985128509	0.0191489527319425	6943/6886/3090/93649	4
GO:0004953	MF	GO:0004953	icosanoid receptor activity	2/87	15/18352	0.00224098251174544	0.024518985128509	0.0191489527319425	5739/6915	2
GO:0001085	MF	GO:0001085	RNA polymerase II transcription factor binding	3/87	56/18352	0.00237945179723238	0.0245876685714012	0.019202593451349	23414/6886/3400	3
GO:0005516	MF	GO:0005516	calmodulin binding	5/87	200/18352	0.00262271986160305	0.0256750470662193	0.0200518194405108	165/4804/2669/4629/775	5
GO:0004675	MF	GO:0004675	transmembrane receptor protein serine/threonine kinase activity	2/87	19/18352	0.00360495285265442	0.0335260615296861	0.0261833417719111	8425/2022	2
