# Supplementary material for: NTF3 Correlates With Prognosis and Immune Infiltration in Hepatocellular Carcinoma
Source: Front Med (Lausanne). 2021 Dec 6;8:795849. doi: 10.3389/fmed.2021.795849 (PMC8685419; doi:10.3389/fmed.2021.795849)
Supplement: Supplementary file 4 [file Table_4.XLS]

ID	Description	GeneRatio	BgRatio	pvalue	p.adjust	qvalue	geneID	Count
hsa04512	hsa04512	ECM-receptor interaction	15/195	88/8101	2.09115670374836e-09	4.66327944935885e-07	4.02822817669421e-07	3908/7058/7148/1292/10319/3680/22801/1278/1277/1291/3339/1293/1284/8515/131873	15
hsa04151	hsa04151	PI3K-Akt signaling pathway	29/195	354/8101	5.22143606647096e-09	5.82190121411512e-07	5.02906736928519e-07	4908/3908/7058/4804/7148/1292/10319/7424/7010/3680/2149/22801/2324/4803/1278/1277/2791/1291/5156/4915/5159/4846/1293/1284/1129/59345/1902/8515/131873	29
hsa04510	hsa04510	Focal adhesion	21/195	201/8101	1.23755342554366e-08	9.19914712987455e-07	7.94639567980667e-07	3908/7058/7148/1292/10319/7424/3680/10398/22801/2324/1278/1277/1291/5156/4660/5159/5602/1293/1284/8515/131873	21
hsa04020	hsa04020	Calcium signaling pathway	22/195	240/8101	6.00485732614402e-08	3.34770795932529e-06	2.89181287022199e-06	6915/775/7424/2149/4916/5350/2324/4803/5136/196883/5332/1909/5156/4915/5159/489/4846/5023/3707/9630/1129/5733	22
hsa04974	hsa04974	Protein digestion and absorption	14/195	103/8101	1.44391626323885e-07	6.43986653404526e-06	5.56287739310966e-06	7373/1292/1281/2006/1289/1303/1278/1277/1291/1307/1295/1293/1284/131873	14
hsa04270	hsa04270	Vascular smooth muscle contraction	15/195	134/8101	6.81550068039073e-07	2.53309441954522e-05	2.18813442896755e-05	5739/5322/4629/775/10398/94274/59/10266/196883/5332/10268/1909/4660/10203/5321	15
hsa04926	hsa04926	Relaxin signaling pathway	13/195	129/8101	1.24338679247247e-05	0.000396107506744802	0.000342165087251823	7424/1281/4313/59/1278/196883/1277/2791/5332/4846/5602/1284/59345	13
hsa04933	hsa04933	AGE-RAGE signaling pathway in diabetic complications	11/195	100/8101	2.58973805830808e-05	0.000721889483753377	0.000623581664039971	7056/7424/1281/4313/1278/1277/5332/4846/5602/1284/6347	11
hsa05414	hsa05414	Dilated cardiomyopathy	10/195	96/8101	9.68338671848937e-05	0.00239932804247015	0.00207258452571176	6442/3908/775/3680/22801/5350/196883/489/6444/8515	10
hsa04611	hsa04611	Platelet activation	11/195	124/8101	0.000187095960160311	0.00417223991157493	0.00360405902203546	5739/6915/1281/2149/1278/196883/1277/5332/4846/5023/5321	11
hsa04514	hsa04514	Cell adhesion molecules	12/195	149/8101	0.000239343739008844	0.00485215034536111	0.00419137839604005	83700/3680/6403/58494/23114/1003/57689/90952/64101/94030/10666/1462	12
hsa05165	hsa05165	Human papillomavirus infection	19/195	331/8101	0.000373359331953919	0.00693826091881033	0.00599339980241818	3908/7058/7148/1292/10319/3680/22801/26508/1278/1277/5743/1291/5159/1293/1284/4854/4855/8515/131873	19
hsa04014	hsa04014	Ras signaling pathway	15/195	232/8101	0.000459898922430505	0.00751038495627928	0.00648761126740198	4908/5322/4804/7424/7010/2324/4803/2791/5156/4915/5159/2113/5602/59345/5321	15
hsa05412	hsa05412	Arrhythmogenic right ventricular cardiomyopathy	8/195	77/8101	0.000495725897907518	0.00751038495627928	0.00648761126740198	6442/3908/775/3680/22801/489/6444/8515	8
hsa04371	hsa04371	Apelin signaling pathway	11/195	139/8101	0.000505182844592777	0.00751038495627928	0.00648761126740198	187/5327/10365/59/196883/2791/4208/5332/4846/4854/59345	11
hsa00590	hsa00590	Arachidonic acid metabolism	7/195	61/8101	0.0006104718384956	0.00850845124903243	0.0073497596345194	2687/5322/5740/5743/4056/5730/5321	7
hsa04024	hsa04024	cAMP signaling pathway	14/195	219/8101	0.000795237532619566	0.0104316452808331	0.00901105067921861	775/10398/2149/5350/64399/196883/1909/64411/489/2737/5602/4886/1129/5733	14
hsa05410	hsa05410	Hypertrophic cardiomyopathy	8/195	90/8101	0.00139986344406085	0.0173427526680873	0.0149809947522302	6442/3908/775/3680/22801/489/6444/8515	8
hsa05418	hsa05418	Fluid shear stress and atherosclerosis	10/195	139/8101	0.00187169856434336	0.0219678305183457	0.018976223671736	7056/5327/10365/4313/4208/2949/1003/4846/5602/6347	10
hsa04062	hsa04062	Chemokine signaling pathway	12/195	192/8101	0.00226263295047725	0.0252283573978213	0.0217927278914388	6387/6366/196883/2791/5332/2869/6368/6358/9547/59345/6363/6347	12
hsa05146	hsa05146	Amoebiasis	8/195	102/8101	0.00310091028610228	0.0329287139905147	0.0284444402183818	3908/10319/1281/1278/1277/5332/1284/9630	8
hsa04360	hsa04360	Axon guidance	11/195	182/8101	0.00441366613214528	0.0447385248849271	0.038645976180985	6387/6586/10398/2042/1949/57689/64101/1948/10512/2047/56963	11
hsa04015	hsa04015	Rap1 signaling pathway	12/195	210/8101	0.00469706068095578	0.0455410666023104	0.039339226755831	4804/7424/7010/2149/2324/4803/196883/5332/5156/64411/5159/1902	12
hsa04060	hsa04060	Cytokine-cytokine receptor interaction	15/195	295/8101	0.00495292391914382	0.0460209180820446	0.0397537314562859	4804/6387/6366/4803/392255/90865/2658/6368/6358/3977/9173/9547/6363/94/6347	15
